# Supplementary material for: Catecholamine treatment induces reversible heart injury and cardiomyocyte gene expression
Source: Intensive Care Med Exp. 2024 May 11;12:48. doi: 10.1186/s40635-024-00632-9 (PMC11088585; doi:10.1186/s40635-024-00632-9)
Supplement: Supplementary file 1 — Supplementary Material 1. [file 40635_2024_632_MOESM1_ESM.xlsx]

## Sheet: SupplTableS2
		CM IsoPE vs CTLR		CM IsoPE-R vs IsoPE		CM IsoPE-R vs CTLR		CM ET1 vs CTRL		CM ET1-R vs ET1		CM ET1-R vs CTRL		EC IsoPE vs CTLR		DEG CM IsoPE	DEG CM ET1	DEG EC IsoPE	CM Jun target	CM Fos target	CM CTRL 1	CM CTRL 2	CM CTRL 3	CM CTRL 4	CM CTRL 5	CM CTRL 6	CM IsoPE 1	CM IsoPE 2	CM IsoPE 3	CM IsoPE 4	CM IsoPE 5	CM IsoPE 6	CM IsoPE-R 1	CM IsoPE-R 2	CM IsoPE-R 3	CM IsoPE-R 4	CM IsoPE-R 5	CM IsoPE-R 6	CM ET1 1	CM ET1 2	CM ET1 3	CM ET1 4	CM ET1 5	CM ET1 6	CM ET1-R 1	CM ET1-R 2	CM ET1-R 3	CM ET1-R 4	CM ET1-R 5
Gene ID	Gene Name	log2 FC	p-adjust	log2 FC	p-adjust	log2 FC	p-adjust	log2 FC	p-adjust	log2 FC	p-adjust	log2 FC	p-adjust	log2 FC	p-adjust						counts	counts	counts	counts	counts	counts	counts	counts	counts	counts	counts	counts	counts	counts	counts	counts	counts	counts	counts	counts	counts	counts	counts	counts	counts	counts	counts	counts	counts
ENSMUSG00000000001	Gnai3	-0.0762785	0.790907	-0.171338	0.425086	-0.247617	0.342061	-0.166767	0.372086	-0.0604616	0.998746	-0.227229	0.232341	-0.315123	0.350273	no	no	no	no	no	82.7355	71.1145	66.8833	65.4868	91.9843	81.1017	80.2516	54.8085	83.4157	86.2009	55.5255	74.171	54.6012	72.5644	57.5069	65.3276	67.085	64.768	55.6655	81.6776	70.9407	63.0287	77.5054	73.2215	69.0954	62.1112	63.9187	64.968	73.3382
ENSMUSG00000000028	Cdc45	0.199038	0.655762	0.0746292	0.866665	0.273667	0.57751	0.314969	0.259465	0.0241377	0.998746	0.339106	0	0.655385	0.379612	no	no	no	no	no	12.5065	7.68806	8.77158	13.0974	9.48291	14.2137	9.66886	10.9617	17.8748	15.1074	15.1433	10.0726	15.4003	15.8153	9.74694	12.6755	19.3123	11.3087	15.9044	16.9332	17.1236	19.148	14.3217	12.5012	13.4601	22.8163	18.7996	11.8955	17.839
ENSMUSG00000000031	H19	0.164127	0.790022	-0.201268	0.685879	-0.0371411	#NA	-0.086833	0.814278	0.0815407	0.998746	-0.0052923	0	-0.145667	#NA	no	no	no	no	no	1.92408	4.80504	4.38579	3.02247	5.68975	12.5415	2.90066	4.98259	12.9096	7.99802	4.03822	7.32553	2.80006	13.0244	4.87347	5.85024	3.04932	1.02806	6.81618	5.97641	9.78493	3.19133	0	4.46473	9.87077	2.53515	6.57987	2.74513	6.93739
ENSMUSG00000000037	Scml2	0.397967	0.189001	0.0265517	0.946387	0.424519	0.243837	0.0512813	0.891394	0.046184	0.998746	0.0974653	0	0.107547	#NA	no	no	no	no	no	17.3167	26.9082	20.8325	20.1498	9.48291	15.0498	19.3377	26.906	21.847	23.9941	26.2484	32.0492	32.2007	23.2578	31.1902	26.3261	20.3288	21.5893	22.7206	15.9371	11.008	22.3393	30.3282	16.073	25.1256	21.5488	19.7396	27.4513	15.8569
ENSMUSG00000000056	Narf	0.319304	0.108235	-0.145029	0.511683	0.174275	0.543456	-0.00353832	0.985762	0.101961	0.977477	0.0984225	0.557108	-0.46597	0.274393	no	no	no	no	no	357.879	334.43	356.346	366.726	342.333	377.081	280.397	314.9	577.951	614.959	438.146	474.328	420.009	386.08	430.815	407.566	398.444	385.524	347.625	374.522	304.556	389.342	447.341	353.606	312.275	485.481	368.473	432.815	405.342
ENSMUSG00000000058	Cav2	-0.00413005	0.993944	-0.338366	0.194157	-0.342496	0.322532	-0.320701	0.274592	-0.0210316	0.998746	-0.341732	0.269445	-1.99078	4.7602e-27	no	no	yes	no	no	84.6596	48.0504	57.0153	47.352	58.7941	50.166	91.8542	69.7563	45.68	43.5448	50.4777	43.9532	43.401	56.7491	38.9877	34.1264	48.7891	42.1506	68.1618	69.7248	51.3709	19.148	14.3217	32.146	25.1256	59.576	59.2188	27.4513	42.6154
ENSMUSG00000000078	Klf6	0.718352	0.00294818	-0.550466	0.0248984	0.167886	0.703392	0.644617	2.88165e-07	-0.338246	0.102974	0.306372	0.0739934	0.143305	0.744109	no	no	no	no	no	175.091	130.697	160.081	174.296	154.571	181.434	202.079	213.255	394.238	525.204	207.968	179.475	123.203	195.366	175.445	199.883	209.386	210.753	207.894	263.958	324.126	264.082	289.803	305.387	210.876	219.29	209.616	211.375	255.693
ENSMUSG00000000085	Scmh1	-0.078441	0.58311	0.0634747	0.625377	-0.0149663	0.949892	0.0807258	0.443736	-0.174636	0.30446	-0.0939099	0.388388	-0.0537349	0.910409	no	no	no	no	yes	507.958	502.607	541.645	497.7	539.578	550.154	531.788	529.151	476.661	410.565	560.302	465.171	518.012	478.181	564.348	491.42	541.762	514.032	556.655	559.79	588.319	536.941	572.866	657.208	506.999	520.973	478.45	483.142	517.331
ENSMUSG00000000088	Cox5a	0.0552545	0.888814	-0.244845	0.338568	-0.189591	0.605315	-0.381157	0.184918	0.0411676	0.998746	-0.339989	0.278418	0.00394256	0.995032	no	no	no	no	no	611.858	465.127	683.087	494.677	446.645	408.017	597.536	562.036	698.11	462.108	595.637	327.817	484.411	387.941	462.005	247.66	503.137	603.473	490.765	542.857	362.042	198.66	197.976	288.421	209.081	576.747	513.23	165.623	457.868
ENSMUSG00000000093	Tbx2	-0.237013	0.606414	0.288663	0.452064	0.0516501	0.943452	0.0285374	0.936052	0.292242	0.841374	0.320779	0	-0.199982	0.794248	no	no	no	no	no	13.4686	19.2201	10.9645	23.1723	15.1727	29.2635	14.5033	8.96867	8.93739	9.77536	27.258	21.0609	18.2004	20.4669	33.1396	16.5757	12.1973	16.449	22.7206	12.9489	23.2392	20.7436	22.7462	18.7518	21.5362	24.0839	22.5595	32.0265	30.7227
ENSMUSG00000000126	Wnt9a	-0.424832	0.168208	0.17154	0.630669	-0.253292	0.551646	-0.381984	0.157079	0.0348256	0.998746	-0.347159	0	0.0754196	0.93988	no	no	no	no	no	18.2788	21.1422	19.7361	21.1573	22.759	19.2303	17.404	15.9443	15.8887	8.88669	15.1433	13.7354	21.0005	16.7456	10.7216	15.6006	18.2959	18.5051	9.08824	21.9135	17.1236	12.7653	11.7943	14.2871	19.7415	20.2812	20.6796	11.8955	3.96423
ENSMUSG00000000127	Fer	0.0929769	0.686041	-0.0641388	0.761426	0.028838	0.935112	0.192303	0.236209	-0.0773258	0.998746	0.114978	0.53737	#NA	#NA	no	no	no	no	no	145.268	227.759	198.457	159.183	175.434	179.761	211.748	156.453	196.623	203.505	216.045	176.728	212.805	165.596	213.458	199.883	157.548	161.406	206.757	202.202	229.946	247.328	224.092	198.234	232.412	210.417	165.437	242.486	197.22
ENSMUSG00000000131	Xpo6	-0.16736	0.373285	0.473556	0.000479444	0.306196	0.114199	0.315321	0.0185106	-0.0474383	0.998746	0.267883	0.0893893	0.424553	0.126787	no	no	no	no	no	1639.32	1725.01	1612.87	1955.54	1796.06	1467.35	1260.82	1756.86	1232.37	1440.53	2045.36	1300.28	2282.05	2089.48	2216.45	2210.41	2151.8	1767.24	2013.05	1931.38	2162.47	2810.76	2430.47	2094.85	2414.75	2026.85	1943.88	2528.26	1832.46
ENSMUSG00000000134	Tfe3	0.0179817	0.952837	-0.0911136	0.688163	-0.073132	0.82682	0.198279	0.268223	-0.14187	0.966441	0.0564097	0.814849	0.425644	0.296272	no	no	no	no	no	83.6976	101.867	66.8833	111.831	98.6223	97.8237	84.1191	97.6588	87.3878	81.7576	123.166	96.1475	95.2021	103.265	75.0514	81.9033	83.348	94.5818	124.963	96.6186	105.188	117.281	128.895	108.939	113.065	77.3221	91.1782	117.125	102.079
ENSMUSG00000000142	Axin2	0.0154391	0.974051	-0.0552078	0.892663	-0.0397687	0.950961	-0.192607	0.544122	0.235446	0.958733	0.0428398	0.916667	-0.11642	0.897833	no	no	no	no	no	62.5327	22.1032	23.0254	35.2621	25.6039	44.3133	23.2053	31.8886	38.7287	25.7714	48.4586	48.5316	37.8008	30.7003	35.089	32.1763	43.7069	27.7577	27.2647	30.8781	12.2312	36.7003	47.1772	24.1095	29.6123	30.4218	31.9594	49.4123	26.7585
ENSMUSG00000000148	Brat1	-0.310337	0.175312	0.56946	0.0019582	0.259122	0.352952	-0.0366844	0.901611	0.0342817	0.998746	-0.00240276	0.993946	0.469283	0.388186	no	no	no	no	no	42.3298	61.5044	49.3402	53.3969	42.6731	50.166	34.8079	43.8468	38.7287	29.3261	35.3344	54.9414	64.4014	60.4703	50.6841	64.3526	64.0357	59.6277	49.9853	61.7562	37.9166	61.4331	41.2801	49.112	64.6087	45.6327	60.1588	49.4123	34.687
ENSMUSG00000000149	Gna12	-0.109489	0.533954	0.0139899	0.943714	-0.0954992	0.658056	-0.0652264	0.72795	-0.0195044	0.998746	-0.0847308	0.647212	0.546299	0.113895	no	no	no	no	no	201.067	171.059	199.554	195.453	188.71	170.564	209.814	193.325	179.741	164.404	144.366	149.258	177.804	183.272	165.698	173.557	170.762	179.911	188.581	222.123	192.029	179.512	157.538	181.268	155.24	190.136	200.216	214.12	198.211
ENSMUSG00000000167	Pih1d2	0.314441	0.489021	-0.492255	0.179968	-0.177814	#NA	-0.153627	0.655012	0.0397752	0.998746	-0.113852	0	0.127785	#NA	no	no	no	no	no	12.5065	9.61007	8.77158	9.0674	6.63804	6.6888	10.6358	4.98259	10.9235	6.22069	20.1911	18.3138	5.60012	9.30313	5.84816	7.80032	6.09864	9.25257	7.95221	7.96854	7.3387	7.97832	8.4245	6.25062	10.7681	8.87302	3.75992	8.23538	7.92845
ENSMUSG00000000168	Dlat	0.053691	0.765403	-0.151374	0.223292	-0.0976833	0.599757	-0.253152	0.0537215	0.0740263	0.997432	-0.179126	0.232341	-0.140175	0.787277	no	no	no	no	no	713.834	685.198	809.179	660.913	753.892	742.456	760.94	704.539	812.31	819.353	783.414	653.803	630.014	722.853	692.032	550.897	675.932	798.805	707.747	703.224	615.227	509.017	668.906	579.521	612.885	721.25	705.926	538.96	780.952
ENSMUSG00000000171	Sdhd	0.310269	0.0449788	-0.463542	0.000737232	-0.153273	0.515313	-0.277133	0.256917	0.0556671	0.998746	-0.221466	0.407438	-1.12989	0.0181957	no	no	yes	no	no	239.548	177.786	229.158	197.468	174.486	215.714	275.563	256.105	296.92	265.712	241.283	207.862	182.004	204.669	189.091	133.58	188.041	206.641	231.75	226.107	167.567	119.675	137.319	130.37	114.86	256.05	231.235	109.805	194.247
ENSMUSG00000000183	Fgf6	-0.615363	0.1044	1.08438	0.000492348	0.469017	#NA	0.397139	0.163806	-0.506082	0.346478	-0.108943	0	#NA	#NA	no	no	no	no	no	14.4306	6.72705	9.86803	7.05242	5.68975	10.8693	8.70198	3.98607	6.9513	3.55468	2.01911	3.66276	7.00016	13.0244	14.6204	15.6006	16.263	15.421	2.27206	7.96854	28.1317	5.58482	21.9037	41.0755	8.07609	6.33787	3.75992	8.23538	8.91951
ENSMUSG00000000184	Ccnd2	-0.00347921	0.992291	0.131845	0.5035	0.128366	0.632995	-0.284351	0.0916407	0.0840327	0.998746	-0.200318	0.293583	-0.0374905	0.931696	no	no	no	no	no	416.564	312.327	319.066	306.277	315.781	293.471	281.364	390.635	412.113	316.366	295.799	262.803	452.21	383.289	376.232	295.437	334.409	317.672	259.015	353.604	258.077	264.082	251.05	260.74	201.902	328.302	255.675	291.898	330.022
ENSMUSG00000000194	Gpr107	0.0221456	0.88388	0.128305	0.160667	0.150451	0.193968	0.0983415	0.344513	0.011934	0.998746	0.110276	0.304916	-0.0777003	0.871835	no	no	no	no	no	432.918	406.506	407.879	450.348	421.99	428.919	421.563	435.479	468.717	416.786	460.357	388.253	449.41	462.366	496.119	500.195	467.562	454.404	468.044	429.305	429.314	473.114	534.114	512.55	502.512	485.481	461.531	483.142	479.671
ENSMUSG00000000197	Nalcn	-0.595786	0.142439	0.371491	0.380589	-0.224295	#NA	-0.312606	0.301188	0.105047	0.998746	-0.207558	0	0.0558416	#NA	no	no	no	no	no	7.69633	14.4151	8.77158	3.02247	9.48291	10.8693	2.90066	2.98956	8.93739	3.55468	5.04777	5.49414	1.40003	11.1638	9.74694	7.80032	4.06576	8.22451	5.68015	3.98427	7.3387	5.58482	5.0547	8.03651	9.87077	3.80272	7.51985	0	7.92845
ENSMUSG00000000253	Gmpr	0.0799098	0.682285	0.0220233	0.91149	0.101933	0.642401	0.153362	0.314672	-0.0766652	0.997432	0.0766963	0.674576	-0.185234	0.795361	no	no	no	no	no	330.942	269.082	281.787	307.284	264.573	281.766	257.192	263.081	375.37	359.022	288.732	293.021	336.007	310.725	335.295	274.961	298.833	312.531	323.769	316.75	315.564	385.353	359.726	325.032	270.1	237.037	344.033	360.527	359.753
ENSMUSG00000000266	Mid2	-0.425992	0.000161931	0.226797	0.0734575	-0.199194	0.234807	-0.106942	0.464909	0.15001	0.841963	0.0430684	0.812086	-0.0614188	0.892602	no	no	no	no	no	219.345	285.419	276.305	252.88	287.332	239.124	210.781	177.38	212.511	177.734	196.863	176.728	246.405	211.181	195.913	246.685	226.666	229.258	248.791	252.005	284.986	240.945	237.571	243.774	283.56	219.29	315.834	276.343	292.362
ENSMUSG00000000275	Trim25	-0.21464	0.160337	0.293324	0.0262575	0.0786834	0.744303	0.0676933	0.6783	-0.090185	0.97966	-0.0224917	0.910297	0.244207	0.251545	no	no	no	no	no	149.116	160.488	149.117	164.221	154.571	154.678	146	124.565	120.158	132.412	162.538	114.461	187.604	166.526	154.002	173.557	173.811	133.648	130.643	177.3	185.914	164.353	171.017	191.983	143.575	155.912	154.157	163.793	160.551
ENSMUSG00000000276	Dgke	-0.587349	0.017778	0.187175	0.540035	-0.400174	0.237281	-0.161389	0.471293	0.12766	0.987713	-0.0337289	0.908597	-0.681209	0.0101788	no	no	no	no	no	493.527	1017.71	617.3	748.564	708.374	613.697	665.218	494.273	315.788	224.833	428.051	519.197	641.214	399.104	472.726	681.553	472.644	401.973	723.651	695.255	528.386	748.366	560.23	589.344	893.754	763.08	784.884	743.014	570.848
ENSMUSG00000000278	Scpep1	0.311796	0.358515	-0.646319	0.0164751	-0.334523	0.431636	0.0364645	0.919677	-0.174319	0.97966	-0.137854	0	0.0986091	0.898782	no	no	no	no	no	16.3547	21.1422	24.1219	22.1648	13.2761	24.2469	28.0397	22.9199	36.7426	15.996	21.2006	31.1335	16.8004	13.0244	18.5192	12.6755	10.1644	20.5613	22.7206	20.9174	28.1317	23.935	21.9037	14.2871	23.3309	12.6757	29.1394	13.7256	13.8748
ENSMUSG00000000282	Mnt	0.130421	0.710812	0.0721052	0.825224	0.202527	0.588051	0.571755	0.00412816	-0.215456	0.92367	0.356299	0.139516	0.92874	0.00957252	no	no	no	no	no	83.6976	80.7246	52.6295	98.7339	63.5355	71.0685	64.7814	111.61	114.2	60.4295	53.5064	94.3162	112.002	88.3797	85.773	101.404	67.085	74.0206	103.379	87.654	108.857	177.119	135.635	145.55	122.039	88.7302	89.2982	132.681	80.2756
ENSMUSG00000000290	Itgb2	0.742816	0.012065	-0.976217	0.000477987	-0.233401	#NA	-0.333409	0.267646	-0.108602	0.998746	-0.442011	0	-0.523852	0.331285	no	no	no	no	no	10.5825	7.68806	6.57869	10.0749	11.3795	12.5415	22.2384	22.9199	16.8817	16.8847	18.172	13.7354	7.00016	9.30313	7.79755	8.77535	7.11507	7.19644	4.54412	7.96854	9.78493	3.98916	2.52735	11.6083	9.87077	6.33787	2.81994	3.66017	2.97317
ENSMUSG00000000295	Hddc2	-0.623599	0.135477	0.321906	0.478814	-0.301693	#NA	-0.299005	0.325684	0.0477164	0.998746	-0.251288	0	-0.266323	0.762871	no	no	no	no	no	11.5445	6.72705	2.1929	12.0899	9.48291	4.1805	4.83443	5.97911	3.97217	1.77734	2.01911	3.66276	7.00016	1.86063	4.87347	11.7005	5.0822	3.08419	4.54412	4.98034	4.89246	3.19133	5.0547	8.03651	6.2814	2.53515	10.3398	2.74513	5.94634
ENSMUSG00000000296	Tpd52l1	-0.328355	0.410516	0.209002	0.597137	-0.119353	0.844395	-0.155771	0.617049	0.088995	0.998746	-0.0667755	0	0.0768549	#NA	no	no	no	no	no	15.3927	23.0642	17.5432	11.0824	19.9141	15.8859	22.2384	11.9582	10.9235	7.10935	17.1624	8.24122	15.4003	14.885	21.4433	19.5008	14.2301	7.19644	18.1765	12.9489	15.9005	17.5523	10.9519	16.966	20.6389	21.5488	12.2198	20.1309	13.8748
ENSMUSG00000000301	Pemt	-0.297376	0.574161	0.0945434	0.863468	-0.202833	#NA	-0.176342	0	0.0637491	0	-0.112593	0	0.103871	#NA	no	no	no	no	no	2.88612	6.72705	0	2.01498	2.84487	2.5083	2.90066	1.99304	1.98609	1.77734	0	1.83138	2.80006	1.86063	0	2.92512	3.04932	2.05613	4.54412	2.9882	0	0.797832	1.6849	0	1.79469	1.26757	1.87996	6.40529	0.991056
ENSMUSG00000000305	Cdh4	-0.618879	0.0244995	0.582737	0.0280352	-0.036142	0.95368	-0.234969	0.386863	0.280982	0.854866	0.0460129	0.899676	0.280106	0.756033	no	no	no	no	no	52.9123	40.3623	29.6041	59.4419	66.3804	52.6743	34.8079	18.9339	40.7148	25.7714	42.4013	20.1452	49.0011	43.7247	56.5322	64.3526	24.3945	55.5154	42.0331	33.8663	33.0241	41.4873	42.1225	59.8273	81.6582	39.2948	57.3389	64.968	28.7406
ENSMUSG00000000317	Bcl6b	0.284791	0.434519	-0.344505	0.269472	-0.0597142	0.924931	0.918353	0.000204718	-0.181483	0.987713	0.73687	0.0159982	1.04441	1.99922e-06	no	no	yes	no	no	21.1649	31.7132	51.5331	26.1947	28.4487	47.6577	49.3112	53.812	26.8122	58.6522	39.3726	32.9649	11.2002	34.4216	38.9877	40.9517	36.5918	31.87	118.147	104.587	170.013	148.397	70.7658	87.5086	174.982	63.3787	54.5189	150.067	66.4008
ENSMUSG00000000318	Clec10a	-0.257787	0.635415	0.290871	0.528946	0.033084	#NA	-0.121853	0	0.117378	0	-0.00447428	0	#NA	#NA	no	no	no	no	no	2.88612	3.84403	3.28934	0	5.68975	2.5083	1.93377	1.99304	0.993044	0	4.03822	2.74707	1.40003	4.65156	5.84816	5.85024	1.01644	0	1.13603	2.9882	1.22312	4.78699	0.84245	2.67884	1.79469	3.80272	4.69991	0.915042	4.95528
ENSMUSG00000000320	Alox12	-0.82581	0.00533527	1.12363	3.00748e-05	0.297818	0.502639	0.114051	0.732743	0.0704304	0.998746	0.184481	0	-1.46153	0.000711117	no	no	yes	no	no	13.4686	22.1032	18.6396	21.1573	24.6556	15.0498	13.5364	17.9373	4.96522	7.10935	6.05732	5.49414	30.8007	26.9791	25.342	23.4009	25.411	15.421	27.2647	21.9135	22.0161	27.9241	17.6915	17.8589	28.715	24.0839	30.0794	33.8566	8.91951
ENSMUSG00000000325	Arvcf	-0.294319	0.127379	0.234907	0.217177	-0.0594115	0.866285	0.132015	0.477825	-0.0021163	0.999166	0.129898	0.5013	-0.325518	0.707436	no	no	no	no	no	129.876	132.619	120.609	129.966	136.554	113.71	101.523	154.46	106.256	71.9822	98.9363	83.3279	135.803	124.662	126.71	122.855	107.743	114.115	144.276	123.512	166.344	151.588	123.84	172.338	177.674	157.179	127.837	150.067	107.034
ENSMUSG00000000326	Comt	-0.191386	0.155804	0.123592	0.374965	-0.0677941	0.755945	-0.130463	0.346408	0.0844558	0.987699	-0.0460074	0.794577	-0.158023	0.765233	no	no	no	no	no	206.839	241.213	240.122	209.558	253.194	221.566	227.218	179.373	198.609	219.501	175.662	195.958	203.005	220.484	206.635	202.808	248.011	225.146	248.791	214.155	216.492	197.862	212.298	215.2	244.975	244.642	262.255	218.695	188.301
ENSMUSG00000000339	Rtca	0.476819	0.0310199	-0.457396	0.0315561	0.0194239	0.969304	-0.336204	0.101208	0.178023	0.96369	-0.158182	0.51551	-0.149533	0.792974	no	no	no	no	no	50.0261	41.3233	41.665	46.3445	36.9834	37.6245	55.1125	49.8259	62.5617	53.3202	57.5446	85.1592	40.6009	53.9582	43.8612	23.4009	46.7562	48.319	38.625	39.8427	39.1397	30.3176	32.0131	23.2166	36.7911	39.2948	44.1791	35.6866	37.6601
ENSMUSG00000000340	Dbt	-0.188931	0.408999	-0.06589	0.792984	-0.254821	0.318162	-0.116976	0.482102	-0.00764005	0.998746	-0.124616	0.46586	-0.908812	0.109251	no	no	no	no	no	196.256	190.279	194.071	208.55	181.124	152.17	156.636	151.471	161.866	110.195	207.968	188.632	138.603	130.244	138.406	138.456	176.86	206.641	170.405	181.284	212.822	168.343	157.538	184.84	146.267	212.953	196.456	157.387	175.417
ENSMUSG00000000346	Dazap2	0.210279	0.28167	-0.45132	0.00349444	-0.241042	0.310985	-0.196412	0.394835	-0.0392204	0.998746	-0.235632	0.316611	-0.0725505	0.820438	no	no	no	no	no	114.483	105.711	133.767	90.674	83.4496	123.743	128.596	129.547	142.998	116.416	120.137	121.787	75.6017	93.9616	103.318	83.8534	75.2165	112.059	123.827	131.481	83.1719	69.4114	81.7177	91.0804	87.9396	130.56	103.398	72.2883	85.2309
ENSMUSG00000000355	Mcts1	-0.0582501	0.786179	0.0083346	0.96674	-0.0499155	0.851489	-0.0229322	0.906144	0.0108837	0.998746	-0.0120485	0.955197	-0.287664	0.601638	no	no	no	no	no	216.459	156.644	158.985	154.146	188.71	181.434	165.338	171.401	167.824	173.291	193.834	143.763	155.403	164.665	177.394	163.807	167.712	190.192	164.724	191.245	193.252	171.534	188.709	176.803	183.955	193.939	179.536	155.557	202.176
ENSMUSG00000000359	Rem1	-0.46801	0.157957	0.0158729	0.971383	-0.452138	0.275771	-0.00868559	0.982894	0.0505697	0.998746	0.0418841	0	0.0558416	#NA	no	no	no	no	no	20.2029	22.1032	19.7361	11.0824	11.3795	26.7552	12.5695	8.96867	10.9235	16.8847	12.1146	13.7354	12.6003	13.0244	12.671	14.6256	11.1808	12.3368	17.0405	25.8978	14.6774	23.935	6.7396	26.7884	11.6655	15.2109	24.4395	17.3858	30.7227
ENSMUSG00000000365	Rnf17	0.575542	0.1305	-0.13833	0.764163	0.437211	0.383087	0.207669	0.514188	-0.0660776	0.998746	0.141591	0	0.30173	#NA	no	no	no	no	no	13.4686	9.61007	7.67514	6.04493	12.3278	7.5249	15.4702	24.913	6.9513	15.996	24.2293	11.904	29.4007	5.58188	16.5698	18.5257	11.1808	8.22451	17.0405	7.96854	6.11558	13.5631	12.6368	16.966	9.87077	8.87302	8.45983	10.9805	16.848
ENSMUSG00000000374	Trappc10	0.0339829	0.893748	-0.025377	0.907006	0.00860588	0.979856	-0.0186737	0.920678	0.0289279	0.998746	0.0102542	0.960341	0.571238	0.0275485	no	no	no	no	no	274.182	231.603	322.356	305.269	280.694	220.73	310.371	326.858	226.414	258.603	277.627	272.876	261.806	293.979	245.623	237.91	287.652	314.587	304.456	276.907	286.209	294.4	263.687	255.382	292.534	313.091	283.874	295.559	253.71
ENSMUSG00000000378	Ccm2	-0.246957	0.357099	0.137342	0.619006	-0.109615	0.784588	-0.0253067	0.926375	0.0853338	0.998746	0.0600271	0.824572	0.0985683	0.852763	no	no	no	no	no	58.6845	46.1283	39.4721	51.3819	61.6389	61.0353	43.5099	56.8016	42.7009	32.8808	34.3248	54.9414	56.0012	65.1219	41.9118	45.8269	38.6247	47.2909	53.3934	40.8388	66.0483	53.4547	56.4442	58.0414	54.7379	45.6327	58.2788	69.5432	59.4634
ENSMUSG00000000384	Tbrg4	0.162091	0.306235	-0.0180834	0.928235	0.144008	0.466889	-0.163604	0.288156	0.101025	0.979339	-0.0625782	0.744486	0.832721	0.0192243	no	no	no	no	no	450.235	314.249	338.802	400.981	407.765	390.459	406.092	448.433	374.377	466.551	504.777	386.422	421.409	449.341	427.89	352.964	452.315	449.264	415.787	337.667	284.986	386.949	393.424	307.173	387.652	335.907	369.413	426.41	365.7
ENSMUSG00000000386	Mx1	0.110074	0.865457	0.29519	0.524464	0.405264	#NA	-0.0925145	0	0.38459	0	0.292076	0	0.134825	#NA	no	no	no	no	no	0	3.84403	2.1929	2.01498	3.79317	0	1.93377	0	2.97913	1.77734	2.01911	5.49414	1.40003	1.86063	3.89877	7.80032	3.04932	4.11225	0	2.9882	2.44623	0	2.52735	0.892945	1.79469	3.80272	4.69991	2.74513	6.93739
ENSMUSG00000000392	Fap	-0.327174	0.326534	-0.0765024	0.84976	-0.403676	0.298339	-0.0206444	0.954342	-0.0177472	0.998746	-0.0383917	0.921621	0.427476	0.453586	no	no	no	no	no	26.9371	40.3623	23.0254	16.1198	21.8107	30.9357	21.2715	16.9408	25.8191	20.4394	17.1624	21.0609	15.4003	30.7003	15.5951	17.5507	16.263	18.5051	20.4485	28.886	28.1317	29.5198	16.849	39.2896	21.5362	29.1542	26.3195	16.4708	37.6601
ENSMUSG00000000399	Ndufa9	0.0614532	0.821912	-0.159141	0.410543	-0.0976874	0.743386	-0.453543	0.033423	0.0439522	0.998746	-0.409591	0.0976976	-0.531343	0.303973	no	no	no	no	no	295.347	260.433	333.32	244.82	252.245	232.436	296.834	289.987	328.697	299.482	266.522	209.693	249.206	236.299	254.395	185.257	250.044	331.036	236.294	272.923	157.782	157.173	152.484	172.338	135.499	272.529	249.095	125.361	239.836
ENSMUSG00000000416	Cttnbp2	-0.436213	0.352428	0.156641	0.759998	-0.279573	#NA	-0.0618798	0.87982	0.0707825	0.998746	0.00890267	0	-0.817748	0.0662429	no	no	no	no	no	6.73429	8.64906	0	6.04493	7.58633	10.0332	4.83443	5.97911	1.98609	4.44335	3.02866	3.66276	7.00016	5.58188	2.92408	8.77535	3.04932	2.05613	4.54412	8.96461	11.008	4.78699	5.0547	4.46473	8.97343	6.33787	5.63989	10.9805	3.96423
ENSMUSG00000000420	Galnt1	-0.160185	0.271666	0.0498705	0.764116	-0.110315	0.568935	-0.129869	0.240437	0.0388298	0.998746	-0.0910392	0.459261	-0.323478	0.248533	no	no	no	no	no	388.665	342.118	322.356	352.621	342.333	382.934	385.788	312.907	347.565	259.491	329.115	270.129	308.007	317.237	322.624	334.439	331.359	356.738	330.585	335.675	342.472	327.111	350.459	341.998	336.504	366.329	349.673	315.689	400.387
ENSMUSG00000000439	Mkrn2	-0.0035973	0.992466	-0.120741	0.584104	-0.124338	0.679582	-0.221268	0.186349	0.0932124	0.996726	-0.128056	0.504389	-0.18733	0.7067	no	no	no	no	no	116.407	88.4126	93.1981	108.809	99.5706	107.857	105.391	87.6936	104.27	95.9763	124.175	96.1475	91.002	80.0069	104.292	63.3776	98.5946	124.396	98.8346	102.595	62.3789	97.3355	97.7242	80.3651	97.8104	102.674	106.218	102.485	83.2487
ENSMUSG00000000440	Pparg	-0.458207	0.0249992	-0.086862	0.761178	-0.545069	0.029233	-0.366735	0.0505219	0.187852	0.9278	-0.178883	0.417361	0.799384	0.000555338	no	no	no	no	no	67.3429	59.5824	62.4975	57.4269	55.9492	64.3797	55.1125	35.8747	43.6939	37.3241	59.5637	30.2178	46.201	31.6306	43.8612	42.9017	35.5754	45.2348	48.8493	46.8152	42.8091	51.8591	42.965	51.7908	50.2512	73.5193	41.3592	71.3733	54.5081
ENSMUSG00000000441	Raf1	-0.101506	0.373285	0.0844144	0.430114	-0.0170913	0.9339	0.0899624	0.33279	-0.088973	0.910027	0.000989343	0.994006	0.452763	0.0394001	no	no	no	no	no	875.457	930.255	1027.37	1000.44	962.516	862.019	900.171	1007.48	846.073	869.119	816.729	825.953	964.621	835.421	985.415	945.788	935.124	923.201	1115.58	1019.97	1075.12	1006.07	1048.01	1029.57	1083.09	976.033	993.56	933.343	990.065
ENSMUSG00000000489	Pdgfb	0.763728	0.000599534	-0.682659	0.00202421	0.0810689	0.872372	0.540691	0.00556059	-0.129749	0.990423	0.410942	0.0825531	1.30985	2.27881e-07	no	no	yes	no	no	46.178	35.5573	48.2437	30.2247	39.8282	44.3133	66.7152	77.7284	78.4504	110.195	62.5923	45.7845	28.0006	56.7491	49.7094	42.9017	49.8055	30.8419	67.0258	86.6579	68.4945	71.8049	55.6017	51.7908	70.8901	59.576	46.0591	80.5237	52.526
ENSMUSG00000000530	Acvrl1	0.771875	5.93375e-05	-0.932815	6.64804e-07	-0.160939	0.674187	0.0152505	0.958353	0.0457329	0.998746	0.0609834	0.837251	0.0116672	0.980713	no	no	no	no	no	52.9123	37.4793	44.9544	37.2771	33.1902	52.6743	89.9204	60.7876	76.4644	97.7536	71.6783	65.9297	25.2006	37.2125	38.013	32.1763	39.6411	54.4874	52.2574	41.8349	52.594	45.4764	32.8556	50.8979	35.8937	51.9706	49.819	54.9025	43.6065
ENSMUSG00000000531	Grasp	0.397491	0.249741	-0.239394	0.49403	0.158096	0.776941	0.445401	0.0759883	0.128998	0.998746	0.574398	0	1.61079	1.80497e-09	no	no	yes	no	yes	10.5825	12.4931	12.0609	10.0749	12.3278	17.5581	15.4702	25.9095	17.8748	20.4394	15.1433	10.9883	11.2002	13.0244	18.5192	14.6256	15.2466	13.3648	13.6324	19.9214	24.4623	27.1263	16.849	20.5377	22.4336	17.746	19.7396	27.4513	27.7496
ENSMUSG00000000532	Acvr1b	-0.364444	0.132904	0.603001	0.00293624	0.238556	0.468325	0.272426	0.0744307	-0.0801744	0.998746	0.192252	0.271242	0.177672	0.703425	no	no	no	no	no	163.547	135.502	158.985	185.378	167.848	198.156	188.543	107.624	121.151	57.7635	162.538	128.197	176.404	187.923	196.888	231.084	212.436	204.585	170.405	191.245	247.069	244.137	201.346	240.202	164.214	193.939	215.256	215.035	207.131
ENSMUSG00000000538	Tom1l2	0.0939123	0.392816	0.0604712	0.574534	0.154383	0.180296	0.261987	0.00677194	-0.0972712	0.938806	0.164716	0.15514	0.430474	0.157404	no	no	no	no	no	850.444	879.321	874.965	999.429	956.826	928.071	1019.1	954.665	1040.71	1005.97	892.446	950.487	1111.62	947.989	1060.47	1088.14	984.93	930.398	1114.45	954.233	1270.82	1215.1	1142.36	1218.87	1125.27	1015.33	1063.12	1153.87	965.289
ENSMUSG00000000552	Zfp385a	0.288603	0.534917	-0.280516	0.494296	0.00808637	#NA	-0.134965	0.703669	0.102587	0.998746	-0.032378	0	0.628386	0.396948	no	no	no	no	no	7.69633	5.76604	6.57869	9.0674	8.53462	8.361	12.5695	14.9478	5.95826	6.22069	6.05732	14.6511	5.60012	6.51219	8.77224	8.77535	6.09864	10.2806	9.08824	8.96461	6.11558	4.78699	6.7396	5.35767	7.17874	6.33787	11.2798	6.40529	9.91056
ENSMUSG00000000555	Itga5	0.345291	0.0147526	-0.183575	0.235242	0.161716	0.449803	0.47801	0.0016736	-0.250524	0.611855	0.227487	0.223694	0.258362	0.501777	no	no	no	no	no	333.828	334.43	412.264	463.445	368.885	394.639	447.668	616.845	494.536	529.647	475.5	392.831	345.808	472.599	431.789	434.868	446.217	455.432	473.725	455.203	774.232	552.1	534.956	687.568	454.953	429.708	419.232	561.836	480.662
ENSMUSG00000000561	Wdr77	0.0356617	0.935976	0.156948	0.610796	0.19261	0.632351	-0.262274	0.207059	-0.0428287	0.998746	-0.305103	0.172042	0.296821	0.590841	no	no	no	no	no	68.3049	67.2705	66.8833	74.5542	70.1736	67.7241	53.1788	43.8468	60.5757	140.41	56.535	70.5082	77.0017	83.7282	95.52	64.3526	86.3973	75.0486	60.2096	62.7523	40.3628	66.2201	73.2932	44.6473	42.1751	64.6463	70.4986	42.0919	69.3739
ENSMUSG00000000562	Adora3	-0.257077	0.634386	0.241442	0.612905	-0.0156355	#NA	0.236068	0.462741	-0.242494	0.963573	-0.00642627	0	#NA	#NA	no	no	no	no	no	1.92408	4.80504	6.57869	7.05242	7.58633	5.8527	4.83443	0.996519	9.93044	4.44335	1.00955	3.66276	7.00016	7.4425	6.82285	2.92512	5.0822	4.11225	5.68015	10.9567	4.89246	7.97832	9.26695	8.92945	5.38406	11.4082	6.57987	3.66017	2.97317
ENSMUSG00000000563	Atp5f1	0.0949386	0.68229	-0.433562	0.00303939	-0.338623	0.0954	-0.40448	0.0492768	-0.0176902	0.998746	-0.42217	0.0727774	-1.11208	0.00158217	no	no	yes	no	no	1192.93	981.188	1184.16	986.332	1005.19	1014.19	1381.68	1118.09	1237.33	1166.82	971.191	941.33	775.617	815.884	785.603	621.1	830.431	1148.35	899.736	1093.68	807.256	496.251	668.906	783.113	572.505	936.738	967.241	490.462	988.083
ENSMUSG00000044349	Snhg11	3.71569	2.30518e-41	-1.89705	4.91941e-11	1.81865	8.08266e-08	0.290388	0.33999	0.0757758	0.998746	0.366164	0	0.0561975	#NA	yes	no	no	yes	no	14.4306	11.5321	8.77158	9.0674	19.9141	5.0166	535.655	775.291	716.977	312.812	539.102	184.97	154.003	66.0522	122.811	74.103	69.1179	66.8241	15.9044	18.9253	7.3387	19.148	26.116	14.2871	7.17874	11.4082	19.7396	27.4513	19.8211
ENSMUSG00000000568	Hnrnpd	-0.00479174	0.984394	0.0684081	0.695141	0.0636163	0.802946	-0.294484	0.026266	0.169495	0.812169	-0.124989	0.433471	-0.683577	0.0229202	no	no	no	no	no	355.955	300.795	290.559	285.119	269.315	282.602	286.198	227.206	318.767	343.026	270.56	330.564	280.006	357.24	308.003	292.512	320.178	306.363	245.383	269.934	233.615	231.371	263.687	252.703	216.26	283.937	271.655	271.767	326.058
ENSMUSG00000025277	Abhd6	0.0723537	0.834533	0.0753481	0.792585	0.147702	0.675411	0.0625916	0.83483	-0.0991447	0.998746	-0.036553	0.911996	-0.554261	0.279602	no	no	no	no	no	50.9882	37.4793	46.0508	38.2846	38.8799	51.0021	53.1788	36.8712	40.7148	41.7675	45.4299	59.5199	61.6014	39.0731	44.8359	40.9517	56.9206	53.4593	40.8971	31.8742	46.4784	61.4331	59.814	46.4331	31.407	38.0272	48.879	60.3928	40.6333
ENSMUSG00000000581	C1d	-0.182658	0.492459	-0.021655	0.944277	-0.204313	0.509478	-0.376846	0.0461964	0.0719093	0.998746	-0.304937	0.156756	-1.28197	0.00147549	no	no	yes	no	no	63.4947	65.3485	52.6295	56.4194	53.1043	66.0519	66.7152	44.8433	67.527	51.5428	44.4204	37.5433	47.6011	47.446	41.9118	61.4275	47.7726	60.6558	51.1214	45.8191	45.2553	35.9024	41.2801	58.0414	43.9698	65.9139	48.879	36.6017	50.5439
ENSMUSG00000000594	Gm2a	-0.0433225	0.926971	-0.168178	0.616716	-0.211501	0.626654	-0.558789	0.0243163	0.0156791	0.998746	-0.54311	0	-0.516097	0.382185	no	no	no	no	no	38.4816	30.7522	18.6396	16.1198	29.397	25.9191	27.0728	27.9025	31.7774	18.6621	18.172	31.1335	25.2006	23.2578	21.4433	16.5757	21.3452	27.7577	20.4485	22.9096	13.4543	11.1696	10.9519	18.7518	10.7681	21.5488	18.7996	13.7256	16.848
ENSMUSG00000000600	Krit1	0.120037	0.452972	-0.230815	0.0595485	-0.110778	0.569973	-0.187254	0.189874	-0.0187424	0.998746	-0.205997	0.180985	-0.43423	0.270533	no	no	no	no	no	1083.26	1010.02	1058.07	881.553	920.791	976.564	1000.73	917.794	1212.51	1211.26	970.181	1144.61	837.219	999.156	836.287	824.883	882.269	1097.97	773.637	962.202	848.842	840.915	970.503	989.383	837.221	874.627	924.002	657	1087.19
ENSMUSG00000000605	Clcn4-2	0.00143918	0.996786	-0.00907355	0.960682	-0.00763437	0.978915	-0.0313497	0.85758	0.0888796	0.977546	0.0575299	0.725876	-0.149557	0.690966	no	no	no	no	no	209.725	204.694	195.168	234.745	213.366	181.434	183.708	207.276	229.393	232.831	184.748	200.536	211.405	173.038	210.534	207.683	214.469	215.893	194.261	195.229	215.268	213.021	220.722	222.343	256.64	224.361	225.595	192.159	238.845
ENSMUSG00000000628	Hk2	-0.0564471	0.798629	0.24533	0.0748394	0.188883	0.331226	0.570815	2.30625e-05	-0.423546	0.0208922	0.14727	0.420146	-0.290036	0.744109	no	no	no	no	no	1637.39	1143.6	1320.12	1472.95	1443.3	1267.53	1270.49	1686.11	1352.53	1083.29	1467.89	1097.91	1534.43	1624.33	1696.94	1488.89	1539.91	1599.67	2335.68	1689.33	2602.79	2281	1977.23	2437.74	1478.82	1417.15	1427.83	1969.17	1480.64
ENSMUSG00000000631	Myo18a	-0.318952	0.0640333	0.548676	0.000170625	0.229724	0.319775	0.252253	0.106338	-0.0123156	0.998746	0.239937	0.167404	0.447908	0.150269	no	no	no	no	no	2249.25	2246.83	2389.16	3031.53	2767.11	2265.83	1976.32	2573.01	1506.45	1732.02	2453.22	1612.53	3245.27	2976.07	3192.12	3038.22	2798.26	2419.03	3297.9	2645.56	3363.57	3637.32	2948.58	2989.58	3318.37	2940.77	2782.34	4060.96	2379.53
ENSMUSG00000000686	Abhd15	0.61475	0.0999385	-0.664973	0.0545968	-0.0502235	#NA	0.0451704	0.910458	0.207823	0.977477	0.252993	0	-0.0839765	#NA	no	no	no	no	no	6.73429	6.72705	8.77158	5.03745	6.63804	7.5249	25.139	10.9617	10.9235	8.88669	9.08598	9.15691	5.60012	11.1638	5.84816	5.85024	4.06576	6.16838	7.95221	4.98034	8.56181	8.77615	6.7396	8.92945	5.38406	12.6757	7.51985	14.6407	4.95528
ENSMUSG00000000693	Loxl3	0.440655	0.252515	-0.616194	0.0627363	-0.17554	#NA	-0.199406	0.543181	-0.0384239	0.998746	-0.23783	0	0.111609	#NA	no	no	no	no	no	7.69633	9.61007	7.67514	6.04493	11.3795	11.7054	12.5695	9.96519	22.84	11.5527	11.1051	12.8197	12.6003	7.4425	9.74694	4.8752	5.0822	7.19644	5.68015	6.97248	3.66935	9.57398	6.7396	10.7153	6.2814	5.0703	11.2798	4.57521	6.93739
ENSMUSG00000000708	Kat2b	-0.264809	0.118383	0.02161	0.928291	-0.243199	0.254061	-0.0405318	0.853889	-0.0740162	0.998746	-0.114548	0.547244	-0.196637	0.585437	no	no	no	no	no	248.207	375.754	296.041	281.089	301.557	274.241	293.933	280.022	255.212	217.724	246.331	174.897	259.006	257.697	240.749	279.836	218.534	234.398	333.993	311.769	315.564	304.772	263.687	270.562	370.603	273.796	298.914	272.682	265.603
ENSMUSG00000000711	Rab5b	0.313302	0.129119	-0.309636	0.111522	0.00366669	0.992473	-0.107108	0.626775	0.0967475	0.998746	-0.010361	0.97171	-0.464189	0.213137	no	no	no	no	no	55.7984	66.3095	51.5331	48.3595	51.2077	53.5104	86.0529	60.7876	68.52	76.4256	59.5637	60.4356	43.401	59.54	39.9624	63.3776	57.937	61.6838	51.1214	52.7916	57.4864	51.8591	53.9168	47.3261	49.3539	73.5193	52.6389	58.5627	52.526
ENSMUSG00000000732	Icosl	0.684698	0.0395606	-0.625368	0.0511675	0.0593301	0.935871	0.0753381	0.84072	-0.080435	0.998746	-0.00509694	0	0.529554	0.445405	no	no	no	no	no	16.3547	10.5711	13.1574	16.1198	9.48291	18.3942	22.2384	11.9582	39.7217	23.1054	24.2293	33.8806	1.40003	19.5366	15.5951	12.6755	13.2137	24.6735	14.7684	9.96068	18.3467	19.9458	14.3217	17.8589	8.97343	8.87302	10.3398	13.7256	26.7585
ENSMUSG00000000738	Spg7	0.0970576	0.546152	0.0290063	0.864835	0.126064	0.481336	-0.00915892	0.958407	0.0303314	0.998746	0.0211725	0.910054	0.104335	0.810865	no	no	no	no	no	208.763	245.057	278.498	243.812	252.245	220.73	248.49	255.109	271.101	295.038	224.121	254.562	275.806	280.955	271.939	232.059	258.176	264.212	272.647	257.982	232.392	262.487	237.571	236.63	260.229	278.866	286.694	244.316	215.059
ENSMUSG00000000740	Rpl13	0.288167	0.209001	-0.549401	0.0035055	-0.261234	0.377261	-0.257513	0.25731	0.0816503	0.998746	-0.175863	0.48584	-0.280318	0.388331	no	no	no	no	no	70.229	55.7384	75.6549	65.4868	65.4321	74.4129	102.49	95.6658	92.353	86.2009	64.6114	63.1827	42.0009	53.9582	50.6841	45.8269	57.937	82.2451	81.7942	67.7326	66.0483	47.8699	29.4858	53.5767	60.122	59.576	66.7387	53.0724	76.3113
ENSMUSG00000000743	Chmp1a	0.026404	0.930795	0.125003	0.54132	0.151407	0.566119	-0.103155	0.595741	0.0722016	0.998746	-0.0309532	0.899544	-0.0448935	0.93988	no	no	no	no	no	99.0902	73.9975	75.6549	113.846	96.7257	79.4295	87.9867	101.645	78.4504	87.9783	113.07	80.5808	98.0022	116.289	94.5453	94.5788	102.66	94.5818	88.6104	96.6186	83.1719	92.5485	80.8752	77.6862	86.1449	92.533	85.5383	101.57	91.1772
ENSMUSG00000000751	Rpa1	-0.240829	0.220465	0.51174	0.000775294	0.270911	0.224697	-0.040214	0.849066	0.0812731	0.998166	0.0410591	0.852256	-0.298912	0.515563	no	no	no	no	no	111.597	83.6076	105.259	107.801	109.053	106.185	86.0529	98.6553	88.3809	52.4315	94.8981	103.473	124.603	127.453	131.584	117.005	140.269	118.227	98.8346	111.56	102.742	109.303	106.149	101.796	90.6316	120.42	117.498	105.23	134.784
ENSMUSG00000000753	Serpinf1	0.926625	0.000656886	-1.22573	1.8649e-06	-0.299103	0.520843	-0.40667	0.144492	-0.0458114	0.998746	-0.452481	0.137691	-0.308733	#NA	no	no	no	no	no	51.9502	26.9082	51.5331	31.2322	26.5522	36.7884	105.391	74.7389	105.263	69.3162	44.4204	86.0749	16.8004	41.8641	27.2914	11.7005	25.411	48.319	17.0405	25.8978	19.5699	9.57398	2.52735	41.0755	7.17874	16.4785	23.4995	4.57521	31.7138
ENSMUSG00000000759	Tubgcp3	-0.128023	0.417466	0.273408	0.0208296	0.145385	0.419845	0.0363394	0.824273	0.0482182	0.998746	0.0845576	0.559643	0.454929	0.0935591	no	no	no	no	no	409.829	427.648	368.406	442.288	417.248	335.276	321.973	352.768	326.711	365.243	442.185	381.843	436.81	451.202	445.435	508.971	426.904	390.664	378.298	411.376	399.959	474.71	470.93	429.507	464.824	410.694	390.092	473.992	459.85
ENSMUSG00000000776	Polr3d	-0.216155	0.287747	0.474358	0.00209655	0.258203	0.255583	-0.052645	0.822094	0.08489	0.998746	0.032245	0.899676	0.0981964	0.900405	no	no	no	no	no	89.4698	80.7246	93.1981	88.659	109.053	95.3154	80.2516	61.7841	76.4644	84.4236	84.8025	86.9906	78.4017	114.428	140.356	113.105	119.94	100.75	99.9707	68.7287	96.6262	88.5593	116.258	87.5086	97.8104	79.8572	98.698	122.616	92.1682
ENSMUSG00000000782	Tcf7	0.378936	0.449306	-0.292183	0.534352	0.0867533	#NA	0.0077791	0	0.0629748	0	0.0707539	0	-0.914598	0.133745	no	no	no	no	no	2.88612	2.88302	1.09645	4.02996	2.84487	0.8361	6.76821	3.98607	2.97913	2.66601	6.05732	1.83138	1.40003	1.86063	4.87347	2.92512	2.03288	3.08419	3.40809	0.996068	3.66935	2.3935	2.52735	2.67884	3.58937	2.53515	1.87996	2.74513	2.97317
ENSMUSG00000000787	Ddx3x	0.307191	0.0223891	-0.334412	0.00800926	-0.0272216	0.92782	0.223373	0.0519816	-0.240968	0.208518	-0.0175948	0.923632	-0.563168	0.100172	no	no	no	no	no	468.514	462.244	495.594	527.924	468.456	509.185	717.43	542.106	652.43	622.957	617.847	499.967	445.21	509.812	455.182	429.017	414.707	619.922	628.225	598.637	739.985	547.313	566.127	527.73	553.661	520.973	432.391	524.319	502.466
ENSMUSG00000000794	Kcnn3	0.42912	0.335772	-0.149787	0.75677	0.279332	#NA	0.0121503	0.975642	0.108097	0.998746	0.120247	0	-0.825527	0.24003	no	no	no	no	no	5.77225	7.68806	2.1929	5.03745	3.79317	4.1805	8.70198	7.97215	9.93044	6.22069	4.03822	8.24122	2.80006	9.30313	4.87347	8.77535	4.06576	8.22451	5.68015	7.96854	11.008	2.3935	1.6849	3.57178	5.38406	6.33787	8.45983	2.74513	4.95528
ENSMUSG00000000804	Usp32	0.0027925	0.992045	-0.104379	0.499599	-0.101587	0.630344	0.208832	0.0949831	-0.0299594	0.998746	0.178872	0.201574	-0.0460273	0.902354	no	no	no	no	no	395.399	468.971	447.351	404.003	371.73	389.622	476.675	471.353	344.586	380.35	410.888	397.41	425.609	360.961	379.156	448.518	359.819	331.036	493.037	466.16	579.757	546.515	470.93	456.295	582.376	485.481	459.651	443.795	532.197
ENSMUSG00000000805	Car4	-0.492819	0.157845	0.10846	0.807005	-0.38436	0.395488	-0.209534	0.491319	0.220536	0.970826	0.0110019	0	-0.491446	0.155204	no	no	no	no	no	17.3167	21.1422	17.5432	12.0899	26.5522	15.8859	21.2715	9.96519	6.9513	8.88669	14.1338	10.9883	9.80022	13.0244	8.77224	16.5757	10.1644	20.5613	14.7684	27.8899	14.6774	12.7653	9.26695	14.2871	12.5628	30.4218	20.6796	18.3008	18.8301
ENSMUSG00000000811	Txnrd3	-0.271791	0.358235	0.333793	0.188622	0.0620023	0.901451	-0.0403729	0.881628	0.0774288	0.998746	0.0370559	0.89488	-0.179414	0.830252	no	no	no	no	no	50.9882	43.2453	53.7259	49.367	52.156	44.3133	34.8079	56.8016	38.7287	23.1054	46.4395	38.459	75.6017	39.0731	63.3551	42.9017	35.5754	54.4874	45.4412	48.8073	53.8171	51.0612	44.6499	52.6838	50.2512	69.7166	55.4589	43.007	52.526
ENSMUSG00000000823	Znf512b	-0.190354	0.429587	0.222755	0.280792	0.032401	0.937475	0.0411671	0.853314	0.160618	0.921408	0.201785	0.256056	0.293161	0.608386	no	no	no	no	no	292.46	308.483	281.787	371.763	305.35	283.438	269.761	302.942	170.803	209.726	376.564	271.96	352.808	294.909	329.446	380.265	273.422	258.044	389.658	293.84	278.87	384.555	326.871	308.959	422.649	333.372	396.672	457.521	280.469
ENSMUSG00000000826	Dnajc5	-0.168375	0.189075	0.302542	0.0035869	0.134167	0.409881	-0.116185	0.41598	0.0414857	0.998746	-0.0746997	0.641661	0.148493	0.660764	no	no	no	no	no	386.74	304.639	353.056	377.808	378.368	368.72	260.092	324.865	323.732	328.808	349.306	338.806	386.409	426.083	423.017	377.34	415.724	355.71	324.905	347.628	303.333	351.046	408.588	339.319	290.739	347.316	354.373	361.442	384.53
ENSMUSG00000000827	Tpd52l2	-0.0996314	0.58387	0.38822	0.000985701	0.288588	0.0778288	0.119551	0.409548	-0.0445199	0.998746	0.075031	0.648406	0.0976308	0.85805	no	no	no	no	no	327.094	263.316	256.569	293.179	277.849	248.322	256.225	220.231	268.122	244.384	317	246.321	288.406	317.237	346.016	337.364	377.099	377.299	264.695	320.734	314.341	328.707	362.254	303.601	264.716	323.232	297.034	290.983	309.21
ENSMUSG00000000838	Fmr1	-0.0308145	0.869644	-0.0481107	0.744106	-0.0789252	0.671939	0.0684162	0.612598	-0.0167917	0.998746	0.0516245	0.729456	-0.411611	0.366311	no	no	no	no	no	319.398	355.573	313.584	310.307	342.333	316.882	283.298	295.966	360.475	292.372	315.99	368.108	294.007	311.655	342.117	306.162	285.619	310.475	326.041	369.541	370.604	369.396	354.672	356.285	390.344	358.724	289.514	335.82	401.378
ENSMUSG00000000861	Bcl11a	-0.465115	0.135601	0.294469	0.361119	-0.170646	0.730467	-0.212641	0.30076	0.0659051	0.998746	-0.146735	0.522275	-0.966308	0.125465	no	no	no	no	no	139.496	191.24	187.493	127.951	127.071	178.925	184.675	130.544	98.3113	50.6542	76.7261	108.052	225.405	96.7526	117.938	193.058	98.5946	98.6941	161.316	165.347	117.419	148.397	124.683	121.441	203.697	139.433	166.377	116.21	120.909
ENSMUSG00000000876	Pxmp4	-0.652959	0.000104146	0.56675	0.00091454	-0.0862091	0.800465	0.0265051	0.911328	0.0493637	0.998746	0.0758688	0.731906	0.0593062	0.94054	no	no	no	no	no	63.4947	90.3347	98.6803	109.816	73.9667	73.5768	58.9801	53.812	55.6104	39.9901	49.4681	55.8571	85.4019	82.7979	67.2539	78.9782	84.3645	79.1609	86.3383	91.6383	91.7337	101.325	82.5601	86.6157	88.837	92.533	96.8181	96.9944	98.1146
ENSMUSG00000000881	Dlg3	-0.412724	0.0221719	0.513765	0.00182552	0.101041	0.752016	0.196439	0.318733	0.0191199	0.998746	0.215559	0.294542	-0.127692	0.883546	no	no	no	no	no	133.724	172.981	150.213	200.49	206.728	174.745	156.636	156.453	102.283	99.531	115.089	137.354	217.005	149.78	191.04	218.409	173.811	171.687	190.853	176.304	233.615	257.7	187.024	219.664	275.484	216.755	198.336	249.806	151.632
ENSMUSG00000000884	Gnb1l	0.195905	0.687763	0.119643	0.7921	0.315548	0.542118	0.292183	0.307203	-0.0266787	0.998746	0.265504	0	-0.349419	#NA	no	no	no	no	no	14.4306	17.2981	6.57869	12.0899	9.48291	9.1971	15.4702	17.9373	10.9235	4.44335	17.1624	17.3981	4.20009	15.8153	19.4939	21.4509	14.2301	15.421	19.3125	17.9292	18.3467	17.5523	14.3217	11.6083	19.7415	16.4785	15.9797	8.23538	19.8211
ENSMUSG00000000889	Dbh	-0.34103	0.495323	0.396857	0.351113	0.0558273	#NA	-0.0500706	0.902124	0.253796	0.94768	0.203725	0	#NA	#NA	no	no	no	no	no	7.69633	9.61007	8.77158	9.0674	3.79317	1.6722	5.80132	9.96519	0.993044	1.77734	4.03822	4.57845	7.00016	4.65156	5.84816	7.80032	10.1644	7.19644	4.54412	7.96854	2.44623	7.18049	6.7396	8.92945	8.97343	15.2109	9.39981	9.15042	4.95528
ENSMUSG00000000901	Mmp11	0.29144	0.373313	-0.1489	0.657	0.14254	0.772945	0.00575262	0.986864	0.170411	0.979339	0.176164	0.546784	-0.151078	0.853658	no	no	no	no	no	19.2408	26.9082	23.0254	20.1498	20.8624	20.0664	34.8079	29.8956	20.8539	19.5507	26.2484	32.9649	22.4005	13.0244	29.2408	35.1014	22.3617	23.6455	34.0809	25.8978	17.1236	29.5198	12.6368	17.8589	25.1256	24.0839	28.1994	29.2813	26.7585
ENSMUSG00000000902	Smarcb1	0.0877055	0.677982	0.0803398	0.664073	0.168045	0.431695	-0.103062	0.492481	0.064218	0.998746	-0.0388441	0.835937	0.0690703	0.914501	no	no	no	no	no	172.205	164.332	202.843	164.221	168.796	181.434	146	206.279	162.859	213.281	207.968	184.97	191.804	247.463	178.369	192.083	194.14	182.995	159.044	193.237	176.129	163.556	181.127	146.443	189.339	157.179	182.356	169.283	167.489
ENSMUSG00000000915	Hip1r	-0.295488	0.252344	0.299598	0.201324	0.00411084	0.992473	0.139098	0.566523	0.142046	0.979339	0.281143	0.215448	0.547194	0.0724325	no	no	no	no	no	66.3808	67.2705	64.6904	68.5093	86.2945	56.0187	48.3443	89.6867	51.6383	36.4354	58.5541	43.0375	68.6015	80.0069	59.4563	76.0531	55.9042	69.9083	89.7464	84.6658	70.9407	93.3463	67.396	72.3285	105.886	114.082	79.8984	113.465	58.4723
ENSMUSG00000000916	Nsun5	0.270875	0.145326	0.0216099	0.932246	0.292485	0.188263	-0.0911025	0.648648	0.10872	0.986926	0.0176175	0.944492	0.350467	0.577112	no	no	no	no	no	108.711	95.1397	123.899	155.153	145.089	122.071	143.099	112.607	146.97	183.066	179.701	147.426	144.203	165.596	166.673	132.605	160.597	157.294	128.371	96.6186	119.865	128.451	133.107	122.333	127.423	140.701	127.837	143.662	108.025
ENSMUSG00000000934	Top1mt	-0.17892	0.651028	0.227918	0.489789	0.0489976	0.935871	0.0176743	0.962618	0.0961777	0.998746	0.113852	0.744138	0.562212	0.41077	no	no	no	no	no	22.1269	24.9862	25.2183	18.1348	26.5522	13.3776	28.0397	14.9478	13.9026	22.2167	15.1433	17.3981	25.2006	23.2578	13.6457	25.351	25.411	22.6174	30.6728	27.8899	20.793	22.3393	24.4311	12.5012	20.6389	43.0975	25.3795	32.0265	13.8748
ENSMUSG00000000948	Gm38393	0.588534	0.000131406	-0.68527	3.4843e-06	-0.0967361	0.755153	-0.146356	0.508326	-0.153832	0.973279	-0.300188	0.159546	#NA	#NA	no	no	no	no	no	476.21	434.375	464.894	368.741	398.282	386.278	675.854	876.936	779.539	513.651	489.634	550.33	477.411	387.941	401.574	353.939	342.54	394.776	405.563	411.376	397.513	302.378	417.855	414.326	237.796	305.486	366.593	243.401	507.421
ENSMUSG00000000957	Mmp14	0.618944	0.0692608	-1.01952	0.000558001	-0.400572	0.406868	-0.343884	0.230383	0.0460834	0.998746	-0.2978	0	-0.329846	0.684105	no	no	no	no	no	18.2788	32.6742	29.6041	14.1048	21.8107	33.444	85.086	58.7946	39.7217	23.9941	23.2197	28.3864	21.0005	24.1881	11.6963	20.4758	10.1644	15.421	29.5368	22.9096	19.5699	11.1696	6.7396	19.6448	17.9469	19.0136	26.3195	13.7256	25.7675
ENSMUSG00000000958	Slc7a7	0.304423	0.560081	-0.453393	0.27977	-0.14897	#NA	-0.138073	0	0.30122	0	0.163147	0	-0.0977356	0.902254	no	no	no	no	no	2.88612	3.84403	3.28934	3.02247	2.84487	7.5249	4.83443	4.98259	5.95826	3.55468	6.05732	8.24122	2.80006	6.51219	1.94939	4.8752	2.03288	1.02806	4.54412	3.98427	1.22312	3.19133	4.21225	1.78589	4.48672	3.80272	5.63989	8.23538	5.94634
ENSMUSG00000000959	Oxa1l	-0.113191	0.5656	-0.0505645	0.799511	-0.163755	0.442315	-0.419174	0.00308873	0.211336	0.718258	-0.207838	0.221779	0.389042	0.268017	no	no	no	no	no	208.763	216.227	268.63	247.842	214.314	215.714	211.748	223.22	178.748	208.837	234.216	206.03	176.404	200.017	233.926	151.131	227.682	226.174	223.798	193.237	139.435	162.758	161.75	162.516	194.723	220.558	245.335	194.904	168.48
ENSMUSG00000000976	Heatr6	0.140807	0.423182	-0.158859	0.301215	-0.0180521	0.955966	-0.0171269	0.93581	0.0497031	0.998746	0.0325762	0.887135	0.261367	0.430684	no	no	no	no	no	133.724	140.307	186.396	188.4	149.83	137.956	155.669	188.342	168.817	186.621	162.538	170.318	169.404	138.617	144.255	153.081	164.663	154.21	144.276	176.304	135.766	192.278	158.381	150.908	167.803	174.925	158.857	175.688	162.533
ENSMUSG00000001016	Ilf2	-0.0966113	0.651028	0.0412071	0.848208	-0.0554042	0.850651	0.173863	0.257711	-0.178153	0.812169	-0.00428967	0.985128	-0.112806	0.831408	no	no	no	no	no	127.951	120.126	114.031	145.078	120.433	134.612	112.159	139.513	105.263	97.7536	135.28	122.703	112.002	139.547	102.343	118.955	122.989	135.704	176.085	121.52	177.352	140.418	140.689	155.372	137.293	134.363	129.717	140.916	137.757
ENSMUSG00000001017	Chtop	0.0156953	0.927616	-0.168048	0.0846952	-0.152353	0.24741	0.0583772	0.629526	-0.209038	0.188922	-0.150661	0.180985	-0.386072	0.169563	no	no	no	no	no	498.337	488.192	482.437	478.557	453.283	455.674	498.913	436.475	537.237	494.1	436.127	483.485	383.609	470.738	409.371	401.716	444.184	450.292	536.206	502.018	582.203	464.338	476.827	553.626	466.618	460.13	438.031	409.939	484.627
ENSMUSG00000001018	Snapin	-0.0708673	0.737511	-0.0812973	0.650651	-0.152165	0.471823	-0.119114	0.438522	0.0147512	0.998746	-0.104363	0.523615	-0.863904	0.0328499	no	no	no	no	no	124.103	127.814	138.152	120.899	128.019	130.432	132.463	131.54	114.2	115.527	108.022	129.112	113.403	95.8222	123.786	131.63	97.5782	127.48	134.052	135.465	111.304	126.057	125.525	102.689	131.012	133.095	122.198	130.851	113.971
ENSMUSG00000009114	2610028H24Rik	3.30684	1.29928e-32	-3.18996	4.43297e-30	0.116877	0.878478	0.43652	0	-0.29068	0	0.14584	0	0.0561975	#NA	yes	no	no	no	no	2.88612	1.92201	3.28934	1.00749	2.84487	5.8527	58.9801	41.8538	128.103	87.0896	94.8981	51.2787	1.40003	8.37282	1.94939	4.8752	0	4.11225	3.40809	4.98034	2.44623	7.18049	8.4245	12.5012	5.38406	3.80272	4.69991	3.66017	2.97317
ENSMUSG00000001027	Scn4a	-0.680475	0.0288172	0.754083	0.00912991	0.0736081	0.911034	0.0314062	0.923208	0.00628772	0.998746	0.0376939	0.913489	0.717021	0.324616	no	no	no	no	no	281.878	387.286	373.889	415.086	458.973	329.423	351.947	288.99	105.263	139.521	242.293	116.293	548.812	376.777	430.815	509.946	273.422	253.932	455.548	292.844	357.15	552.1	407.746	342.891	487.257	297.88	385.392	662.49	231.907
ENSMUSG00000001029	Icam2	0.424671	0.219984	-0.518934	0.0899482	-0.0942635	0.882441	-0.0509871	0.894896	0.140266	0.998746	0.0892788	0	-0.817754	0.010036	no	no	no	no	no	17.3167	16.3371	19.7361	9.0674	21.8107	22.5747	35.7748	34.8781	21.847	22.2167	26.2484	12.8197	12.6003	26.0488	9.74694	13.6506	19.3123	16.449	18.1765	28.886	20.793	14.361	8.4245	16.966	11.6655	30.4218	21.6196	20.1309	22.7943
ENSMUSG00000001034	Mapk7	0.5479	0.0529734	-0.273853	0.373334	0.274048	0.521554	0.388452	0.0924994	0.190996	0.964748	0.579448	0.0216434	0.918711	0.00348004	no	no	no	no	no	25.0131	23.0642	15.3503	18.1348	18.0175	18.3942	22.2384	43.8468	17.8748	34.6581	22.2102	43.0375	18.2004	22.3275	31.1902	26.3261	26.4274	22.6174	26.1287	30.8781	36.6935	27.1263	23.5886	32.146	40.3804	39.2948	30.0794	40.2618	26.7585
ENSMUSG00000001036	Epn2	-0.231915	0.217433	0.0208232	0.934277	-0.211092	0.368049	0.0554261	0.752166	-0.0336531	0.998746	0.021773	0.914982	-0.430771	0.0395341	no	no	no	no	no	141.42	153.761	140.345	131.981	144.14	161.367	143.099	137.52	112.214	85.3123	118.118	142.848	138.603	121.871	99.4187	151.131	115.874	124.396	178.357	164.351	140.658	170.736	128.895	167.874	143.575	149.574	152.277	168.368	148.658
ENSMUSG00000001039	B9d1	0.101547	0.865631	-0.217245	0.628669	-0.115698	#NA	-0.0641504	0.873651	-0.084441	0.998746	-0.148591	0	-0.1771	0.849777	no	no	no	no	no	8.65837	13.4541	6.57869	7.05242	5.68975	8.361	7.73509	14.9478	8.93739	1.77734	12.1146	10.0726	7.00016	8.37282	5.84816	10.7254	8.13151	4.11225	10.2243	5.97641	9.78493	8.77615	5.89715	8.03651	5.38406	3.80272	9.39981	9.15042	9.91056
ENSMUSG00000001052	Sec24b	-0.0735618	0.627045	0.0725843	0.585799	-0.000977517	0.995154	0.00405247	0.977785	0.0302233	0.998746	0.0342758	0.804999	0.675102	0.000117981	no	no	no	no	no	314.587	387.286	384.853	382.846	377.42	388.786	383.854	351.771	319.76	329.696	398.774	339.721	336.007	354.449	394.751	354.914	402.51	388.608	401.019	390.459	391.397	406.894	347.09	404.504	413.675	409.427	388.212	409.939	389.485
ENSMUSG00000001053	N4bp3	0.225635	0.655762	-0.200288	0.655758	0.0253469	#NA	0.236696	0.451171	-0.0639577	0.998746	0.172738	0	0.168584	0.747292	no	no	no	no	no	10.5825	6.72705	5.48224	6.04493	12.3278	6.6888	5.80132	11.9582	14.8957	8.88669	12.1146	6.40984	2.80006	9.30313	3.89877	8.77535	8.13151	15.421	7.95221	13.945	12.2312	9.57398	10.9519	11.6083	15.2548	6.33787	8.45983	10.9805	9.91056
ENSMUSG00000001054	Rmnd5b	0.284985	0.272208	-0.0562368	0.857318	0.228748	0.498342	0.144991	0.552318	0.0598756	0.998746	0.204867	0.393757	0.29306	0.587856	no	no	no	no	no	39.4437	32.6742	40.5686	39.2921	33.1902	38.4606	55.1125	48.8294	46.673	40.8788	58.5541	28.3864	44.801	47.446	53.6081	32.1763	38.6247	49.3471	63.6177	40.8388	30.5779	40.6894	42.965	44.6473	52.9432	34.2245	46.0591	52.1574	39.6423
ENSMUSG00000001056	Nhp2	0.355006	0.383355	-0.678453	0.0361849	-0.323447	#NA	-0.13094	0.711005	0.216868	0.975767	0.0859279	0	-0.441703	0.555262	no	no	no	no	no	11.5445	22.1032	10.9645	12.0899	4.74146	7.5249	13.5364	17.9373	15.8887	18.6621	12.1146	15.5667	12.6003	5.58188	11.6963	4.8752	6.09864	10.2806	17.0405	7.96854	8.56181	7.97832	8.4245	11.6083	10.7681	17.746	9.39981	20.1309	11.8927
ENSMUSG00000001062	Vps9d1	0.511607	0.0001836	-0.212343	0.175242	0.299264	0.130839	0.163037	0.349663	0.113622	0.977477	0.276659	0.116869	0.711617	0.10442	no	no	no	no	no	99.0902	92.2567	86.6194	106.794	107.157	90.2988	108.291	160.439	119.165	157.294	146.385	150.173	109.202	132.104	115.989	130.655	120.956	112.059	157.908	96.6186	102.742	112.494	106.991	113.404	131.012	122.955	128.777	129.936	105.052
ENSMUSG00000001065	Zfp276	0.172233	0.389086	0.112808	0.56304	0.285041	0.172689	0.176247	0.291764	0.142647	0.946042	0.318894	0.0648583	0.646655	0.0313512	no	no	no	no	no	176.053	178.747	169.949	219.633	193.451	179.761	172.106	177.38	183.713	277.265	254.408	200.536	247.806	243.742	243.673	226.209	230.732	182.995	211.302	184.273	200.591	252.115	232.516	248.239	253.948	210.417	211.496	309.284	212.086
ENSMUSG00000001082	Mfsd10	0.45706	0.0820647	-0.446588	0.0736976	0.0104729	0.985991	-0.00676652	0.985349	0.0909126	0.998746	0.084146	0.811109	0.447765	0.455032	no	no	no	no	no	21.1649	22.1032	21.929	18.1348	31.2936	15.8859	26.1059	35.8747	24.8261	31.9921	30.2866	36.6276	18.2004	19.5366	21.4433	27.3011	18.2959	25.7016	29.5368	25.8978	11.008	30.3176	22.7462	14.2871	24.2283	26.6191	27.2595	21.046	21.8032
ENSMUSG00000001089	Luzp1	0.0202949	0.931728	-0.125923	0.409219	-0.105628	0.623865	0.0442775	0.789269	-0.0189167	0.998746	0.0253609	0.893991	0.546244	0.0375123	no	no	no	no	no	257.827	264.277	266.437	240.79	270.263	304.34	320.039	291.98	280.038	283.486	202.92	249.984	215.605	262.348	248.547	272.036	239.88	246.735	328.313	315.754	313.118	256.104	275.481	249.132	315.865	300.415	272.595	293.728	257.675
ENSMUSG00000001098	Kctd10	0.13168	0.648928	-0.263583	0.23285	-0.131903	0.711099	-0.0391052	0.895221	0.107491	0.998746	0.0683857	0.81356	0.483156	0.139528	no	no	no	no	no	62.5327	54.7774	55.9188	59.4419	48.3629	44.3133	65.7483	62.7807	57.5965	71.0935	42.4013	57.6885	47.6011	64.1916	50.6841	56.5523	36.5918	37.0103	57.9375	60.7602	68.4945	62.2309	30.3282	50.8979	55.6353	73.5193	54.5189	68.6281	52.526
ENSMUSG00000001100	Poldip2	0.1872	0.261311	-0.195366	0.195171	-0.00816668	0.98114	-0.251164	0.0952399	0.0357124	0.998746	-0.215452	0.200712	-0.0630405	0.927773	no	no	no	no	no	188.56	144.151	168.853	163.213	147.933	145.481	198.212	183.359	204.567	186.621	179.701	142.848	149.803	138.617	165.698	147.231	159.581	190.192	155.636	156.383	162.674	110.101	123.84	125.012	122.039	152.109	150.397	138.171	146.676
ENSMUSG00000001105	Ift20	0.102534	0.753971	-0.197074	0.427991	-0.0945405	0.816391	-0.0883041	0.718093	0.0177562	0.998746	-0.0705479	0.793422	-0.00955803	0.990695	no	no	no	no	no	51.9502	66.3095	57.0153	47.352	59.7424	41.805	48.3443	51.819	50.6452	61.3182	79.7548	57.6885	43.401	44.655	45.8106	39.9766	53.8713	72.9925	48.8493	66.7366	39.1397	47.0721	53.9168	57.1485	55.6353	57.0409	46.9991	45.7521	56.4902
ENSMUSG00000001119	Col6a1	0.831705	8.73531e-06	-1.1312	2.92516e-10	-0.299493	0.329611	-0.408358	0.102438	0.0602645	0.998746	-0.348093	0.211148	-0.479929	0.523857	no	no	no	no	no	122.179	143.19	150.213	106.794	108.105	155.515	321.973	285.004	270.108	219.501	127.204	246.321	99.4022	113.498	106.242	77.0281	113.841	115.143	93.1545	143.434	73.387	66.2201	44.6499	137.514	71.7874	83.6599	142.877	64.968	125.864
ENSMUSG00000001120	Pcbp3	-0.061294	0.928906	0.184191	0.71201	0.122897	#NA	0.31661	0.293165	-0.171669	0.992096	0.144941	0	0.714813	0.0821838	no	no	no	no	no	2.88612	4.80504	1.09645	5.03745	6.63804	5.0166	4.83443	3.98607	2.97913	5.33202	4.03822	2.74707	1.40003	2.79094	7.79755	2.92512	6.09864	8.22451	10.2243	4.98034	6.11558	11.9675	2.52735	8.03651	8.07609	5.0703	3.75992	5.49025	6.93739
ENSMUSG00000001123	Lgals9	0.268538	0.502338	-0.708807	0.0158974	-0.440269	0.317348	-0.157761	0.634582	-0.0632943	0.998746	-0.221056	0	0.123292	0.779205	no	no	no	no	no	21.1649	25.9472	19.7361	19.1423	9.48291	15.0498	26.1059	28.899	30.7843	15.1074	18.172	19.2295	19.6004	13.9547	8.77224	7.80032	7.11507	18.5051	12.4963	22.9096	25.6854	12.7653	10.9519	13.3942	8.97343	21.5488	14.0997	11.8955	25.7675
ENSMUSG00000001127	Araf	-0.10838	0.207206	0.311037	1.23016e-06	0.202657	0.0241529	0.0843613	0.367118	-0.0341303	0.998746	0.0502311	0.638897	0.253922	0.458392	no	no	no	no	no	864.875	813.973	825.625	819.089	901.825	775.9	723.231	770.309	756.699	742.928	818.748	823.206	949.221	928.452	983.466	968.214	998.143	933.482	986.074	895.465	891.651	913.518	942.702	911.697	849.784	939.273	926.821	840.924	857.264
ENSMUSG00000001128	Cfp	0.00265088	0.993944	0.104136	0.592166	0.106787	0.686522	0.0476123	0.825882	-0.018958	0.998746	0.0286543	0.904048	0.623378	0.367909	no	no	no	no	no	71.191	77.8416	69.0762	80.5991	73.0184	79.4295	70.5827	72.7459	77.4574	87.0896	76.7261	67.7611	81.2018	86.5191	90.6465	77.0281	82.3316	69.9083	86.3383	72.713	77.0563	86.9637	82.5601	82.1509	78.9662	70.9842	85.5383	81.4387	69.3739
ENSMUSG00000038463	Olfml2b	3.23629	9.20934e-59	-2.88481	3.63665e-47	0.351481	0.361709	0.580545	0.0191049	-0.498901	0.272529	0.0816442	0.827694	-0.150166	#NA	yes	no	no	yes	no	45.2159	27.8692	29.6041	27.2022	32.2419	31.7718	609.138	296.963	462.758	550.086	244.312	325.07	46.201	40.9338	53.6081	27.3011	39.6411	53.4593	89.7464	54.7837	89.2875	56.6461	22.7462	50.0049	38.5857	24.0839	33.8393	54.9025	27.7496
ENSMUSG00000001134	Uxt	0.0853127	0.776719	-0.157257	0.495551	-0.071944	0.851212	-0.0324376	0.904597	-0.0315891	0.998746	-0.0640267	0.812086	-0.271727	0.744224	no	no	no	no	no	52.9123	43.2453	58.1117	55.4119	44.5697	61.0353	60.9138	54.8085	53.6244	62.2069	60.5732	43.9532	43.401	55.8188	57.5069	56.5523	38.6247	45.2348	59.0736	48.8073	61.1558	40.6894	60.6564	52.6838	50.2512	44.3651	53.5789	49.4123	62.4366
ENSMUSG00000001138	Cnnm3	-0.0647104	0.792803	0.0500087	0.815279	-0.0147017	0.966736	0.0350472	0.840064	0.054857	0.998746	0.0899042	0.553139	-0.379863	0.431836	no	no	no	no	no	239.548	291.185	195.168	256.91	230.435	213.205	169.205	204.286	235.351	245.273	215.035	291.19	243.605	213.042	231.002	253.51	219.551	251.876	238.566	247.025	232.392	279.241	274.639	250.918	259.332	283.937	271.655	261.702	253.71
ENSMUSG00000001143	Lman2l	0.375306	0.0583696	-0.217471	0.301753	0.157835	0.608902	0.286035	0.00535686	-0.121073	0.875637	0.164962	0.18477	1.22964	0.00108482	no	no	yes	no	no	193.37	215.266	221.482	244.82	238.021	215.714	207.881	232.189	328.697	457.665	222.102	304.009	243.605	258.627	250.496	239.86	275.455	225.146	268.103	284.875	315.564	268.072	292.33	277.706	268.306	263.656	254.735	238.826	254.701
ENSMUSG00000001150	Mcm3ap	0.281233	0.0554291	0.0369474	0.855991	0.318181	0.0753132	0.251597	0.123088	-0.00754313	0.998746	0.244054	0.177365	0.450523	0.0890755	no	no	no	no	no	470.438	432.453	413.361	524.902	539.578	369.556	449.602	504.238	507.445	622.957	676.401	603.44	579.613	534	601.386	617.2	592.584	530.481	490.765	461.18	567.526	677.359	658.796	617.025	632.627	519.706	523.57	701.837	472.734
ENSMUSG00000001151	Pcnt	0.380569	0.0149048	-0.0145073	0.95164	0.366061	0.0662346	0.478719	0.000540608	-0.0248897	0.998746	0.45383	0.00603342	0.27338	0.452124	no	no	no	no	no	1335.31	1269.49	1126.05	1566.65	1281.14	1209	1212.48	1780.78	1388.27	1772.01	2357.31	1751.72	1584.84	1672.7	1638.46	1796.02	1859.07	1602.75	1730.17	1525.98	2046.27	2221.96	2160.04	1983.23	2082.73	1755.59	1633.69	2498.98	1631.28
ENSMUSG00000001155	Ftcd	0.185192	0.746263	-0.103402	0.844958	0.0817901	#NA	0.0475696	0	-0.0836732	0	-0.0361037	0	#NA	#NA	no	no	no	no	no	0.962041	0.961007	2.1929	2.01498	1.89658	0.8361	0	2.98956	1.98609	0	4.03822	3.66276	1.40003	1.86063	0	0.975039	2.03288	4.11225	1.13603	1.99214	3.66935	2.3935	0	1.78589	0.897343	2.53515	0.939981	2.74513	0
ENSMUSG00000001156	Mxd1	-0.0272421	0.952654	0.211148	0.496993	0.183906	0.674458	0.0882416	0.750772	0.101437	0.998746	0.189678	0.444902	0.610964	0.139362	no	no	no	no	no	52.9123	46.1283	53.7259	61.4568	73.0184	49.3299	23.2053	39.8607	72.4922	68.4275	50.4777	74.171	78.4017	64.1916	77.0008	57.5273	74.2001	39.0664	39.7611	65.7405	68.4945	67.0179	79.1903	56.2555	60.122	51.9706	55.4589	87.844	63.4276
ENSMUSG00000001157	Gmcl1	0.0291766	0.920088	0.021902	0.93018	0.0510786	0.878923	-0.125575	0.573816	0.0332099	0.998746	-0.0923654	0.709849	-0.436746	0.328981	no	no	no	no	no	120.255	100.906	98.6803	94.704	85.3462	87.7905	76.384	110.614	94.3391	86.2009	119.127	113.546	102.202	115.359	92.5959	96.5289	101.644	100.75	69.2978	80.6815	78.2794	109.303	118.786	93.7592	93.3237	79.8572	80.8384	81.4387	110.998
ENSMUSG00000001158	Snrnp27	0.166295	0.532304	-0.0638778	0.813673	0.102418	0.78129	-0.0577264	0.833092	-0.0707904	0.998746	-0.128517	0.606165	-0.567757	0.269859	no	no	no	no	no	46.178	37.4793	43.8579	40.2996	46.4663	43.4772	55.1125	42.8503	57.5965	53.3202	46.4395	36.6276	35.0008	50.2369	42.8865	46.8019	49.8055	51.4032	48.8493	43.827	44.0322	35.9024	45.4923	40.1825	31.407	46.9003	33.8393	38.4318	52.526
ENSMUSG00000001173	Ocrl	0.040798	0.896066	0.00787233	0.974845	0.0486703	0.897767	0.0806622	0.647971	-0.00737095	0.998746	0.0732912	0.698098	0.552444	0.0961506	no	no	no	no	no	235.7	232.564	199.554	270.007	241.814	250.83	210.781	239.164	207.546	195.507	354.353	268.297	203.005	220.484	232.952	232.059	265.291	327.952	231.75	238.06	271.532	241.743	277.166	325.032	247.667	252.247	220.896	270.852	326.058
ENSMUSG00000001175	Calm1	0.388297	0.0186856	-0.531894	0.000387916	-0.143596	0.595022	-0.247539	0.263491	0.0190158	0.998746	-0.228524	0.335635	-0.610412	0.0139506	no	no	no	no	no	301.119	197.006	236.833	247.842	192.503	238.288	338.41	359.743	338.628	324.364	272.58	241.742	204.405	217.693	201.762	161.857	221.584	265.24	243.11	299.816	196.922	160.364	134.792	170.552	158.83	262.388	225.595	168.368	213.077
ENSMUSG00000001211	Agpat3	-0.449359	0.190955	0.178698	0.64114	-0.270662	0.568525	-0.0818849	0.798167	0.0716093	0.998746	-0.0102756	0.978801	0.047077	0.929313	no	no	no	no	no	440.615	1133.03	1076.71	978.272	979.585	689.782	1058.74	714.504	485.598	408.788	438.146	506.377	1055.62	534	696.906	758.581	639.34	526.369	1198.51	884.508	944.245	801.821	662.166	643.813	1311.92	996.314	1069.7	889.421	622.383
ENSMUSG00000001227	Sema6b	0.364935	0.144036	0.00099736	0.997434	0.365932	0.234151	0.887776	0.000127469	-0.411172	0.54557	0.476604	0.10512	0.656646	0.105706	no	no	no	no	no	22.1269	37.4793	39.4721	46.3445	33.1902	46.8216	55.1125	58.7946	31.7774	49.7655	56.535	46.7002	39.2009	40.0035	53.6081	58.5024	56.9206	49.3471	154.5	68.7287	117.419	85.368	64.0262	100.01	122.936	72.2518	49.819	71.3733	40.6333
ENSMUSG00000001228	Uhrf1	0.102028	0.878684	0.326088	0.477378	0.428116	#NA	0.0455237	0.907966	0.00683252	0.999133	0.0523563	0	0.540325	0.484987	no	no	no	no	no	7.69633	3.84403	2.1929	5.03745	5.68975	3.3444	0.966886	4.98259	3.97217	1.77734	17.1624	3.66276	1.40003	6.51219	10.7216	3.90016	16.263	9.25257	4.54412	0	7.3387	3.98916	5.89715	9.8224	1.79469	7.60545	2.81994	4.57521	8.91951
ENSMUSG00000001229	Dpp9	0.0443579	0.858863	-0.0916845	0.625273	-0.0473266	0.87655	-0.0553472	0.763398	0.0608041	0.998746	0.00545685	0.980197	1.08214	3.26332e-05	no	no	yes	no	no	166.433	137.424	153.503	182.356	183.969	166.384	137.298	159.443	150.943	196.396	204.939	173.066	141.403	160.944	150.103	143.331	181.943	177.855	165.86	163.355	160.228	184.299	161.75	155.372	166.008	179.996	185.176	196.734	131.811
ENSMUSG00000017697	Ada	0.0906986	0.89259	-0.293571	0.530024	-0.202873	#NA	0.214278	0	-0.146858	0	0.0674197	0	0.801996	0.232796	no	no	no	no	no	0	3.84403	7.67514	1.00749	2.84487	5.8527	0.966886	7.97215	4.96522	1.77734	2.01911	6.40984	0	3.72125	1.94939	2.92512	3.04932	3.08419	9.08824	1.99214	7.3387	11.9675	2.52735	2.67884	2.69203	0	6.57987	5.49025	5.94634
ENSMUSG00000001247	Lsr	0.108089	0.864471	-0.727298	0.0508258	-0.61921	#NA	-0.00579497	0.987888	-0.213305	0.975767	-0.2191	0	-0.616408	#NA	no	no	no	no	no	7.69633	4.80504	10.9645	2.01498	3.79317	12.5415	10.6358	6.97563	9.93044	5.33202	3.02866	10.9883	1.40003	3.72125	3.89877	4.8752	2.03288	3.08419	9.08824	4.98034	8.56181	8.77615	2.52735	9.8224	3.58937	1.26757	8.45983	8.23538	1.98211
ENSMUSG00000001248	Gramd1a	0.289211	0.13211	0.293681	0.0950725	0.582892	0.00520329	0.502311	0.00490549	-0.133563	0.97966	0.368748	0.0879825	1.10321	1.55329e-05	no	no	yes	no	no	253.979	197.006	212.711	321.389	280.694	239.961	278.463	306.928	241.31	282.597	459.347	293.937	344.408	406.547	380.13	410.492	383.198	381.412	322.633	258.978	441.545	401.309	469.245	455.402	367.013	273.796	305.494	456.606	337.95
ENSMUSG00000001249	Hpn	-0.198327	0.688257	0.578494	0.0838594	0.380167	#NA	0.135933	0.692087	0.0895729	0.998746	0.225506	0	#NA	#NA	no	no	no	no	no	5.77225	8.64906	12.0609	12.0899	11.3795	7.5249	4.83443	8.96867	5.95826	3.55468	14.1338	10.0726	16.8004	11.1638	15.5951	11.7005	14.2301	11.3087	12.4963	7.96854	11.008	15.9566	14.3217	7.14356	17.0495	10.1406	11.2798	10.0655	11.8927
ENSMUSG00000001270	Ckb	0.781204	0.00216226	-1.01455	2.50277e-05	-0.233342	0.606966	-0.447106	0.105283	0.153084	0.997432	-0.294021	0.350732	0.209563	0.731884	no	no	no	no	no	58.6845	31.7132	25.2183	33.2471	30.3453	24.2469	92.8211	69.7563	47.6661	55.0975	71.6783	43.9532	21.0005	23.2578	31.1902	20.4758	26.4274	44.2067	36.353	34.8624	17.1236	12.7653	8.4245	19.6448	17.9469	43.0975	31.9594	19.2159	25.7675
ENSMUSG00000001280	Sp1	0.028803	0.89259	-0.277147	0.0206701	-0.248344	0.122189	-0.100048	0.539037	-0.0330362	0.998746	-0.133085	0.413124	-0.170999	0.432878	no	no	no	no	no	227.042	226.798	253.279	248.85	246.556	271.732	294.9	239.164	227.407	231.943	219.073	292.105	221.205	206.529	197.863	224.259	193.123	194.304	264.695	227.104	311.895	208.234	187.866	238.416	232.412	219.29	228.415	226.015	247.764
ENSMUSG00000001281	Itgb7	-0.213735	0.706308	-0.0519413	0.928235	-0.265676	#NA	-0.260499	0	0.0426959	0	-0.217803	0	-0.823037	0.207887	no	no	no	no	no	1.92408	1.92201	3.28934	3.02247	0.948291	5.0166	2.90066	1.99304	1.98609	2.66601	0	1.83138	1.40003	1.86063	3.89877	0	0	3.08419	1.13603	0	0	3.19133	0.84245	1.78589	2.69203	1.26757	0.939981	0	0.991056
ENSMUSG00000001285	Myg1	0.158264	0.592281	-0.0745699	0.798679	0.0836945	0.840101	-0.33621	0.0960451	0.15998	0.975039	-0.17623	0.452698	-0.331077	0.606948	no	no	no	no	no	50.0261	39.4013	48.2437	40.2996	38.8799	38.4606	49.3112	33.8816	45.68	49.7655	62.5923	45.7845	50.4011	43.7247	38.9877	31.2013	50.822	57.5716	34.0809	40.8388	26.9085	33.5089	37.9103	27.6813	35.8937	35.4921	40.4192	39.3468	36.6691
ENSMUSG00000001288	Rarg	-0.214826	0.492778	-0.00922334	0.978448	-0.22405	0.545534	-0.0942285	0.729986	0.0261195	0.998746	-0.068109	0.822023	-0.192571	0.595873	no	no	no	no	no	51.9502	39.4013	33.9899	37.2771	41.7248	38.4606	32.8741	46.8364	41.7078	23.1054	26.2484	35.7119	25.2006	41.8641	39.9624	33.1513	22.3617	40.0945	35.2169	36.8545	39.1397	51.8591	32.8556	37.5037	35.8937	45.6327	32.8993	52.1574	29.7317
ENSMUSG00000001289	Pfdn5	0.155482	0.678906	-0.299264	0.301581	-0.143782	0.766475	-0.351164	0.189874	0.178548	0.97966	-0.172616	0.587192	-0.451053	0.305131	no	no	no	no	no	35.5955	24.0252	32.8934	27.2022	36.0351	16.722	23.2053	30.8921	26.8122	46.2108	32.3057	33.8806	19.6004	25.1185	20.4686	21.4509	34.5589	30.8419	28.4008	21.9135	30.5779	18.3501	10.9519	18.7518	19.7415	25.3515	41.3592	25.6212	18.8301
ENSMUSG00000001300	Efnb2	0.0834929	0.855337	-0.234663	0.473911	-0.15117	0.766475	0.323779	0.161436	0.0409639	0.998746	0.364743	0.146711	-0.989416	3.26332e-05	no	no	no	no	no	25.9751	37.4793	24.1219	27.2022	21.8107	47.6577	53.1788	27.9025	32.7704	35.5468	23.2197	25.6393	16.8004	33.4913	23.3926	30.2262	23.3781	34.9542	42.0331	46.8152	40.3628	45.4764	42.1225	40.1825	43.0725	36.7597	41.3592	61.3078	32.7049
ENSMUSG00000001305	Rrp15	-0.151758	0.631024	0.209868	0.417905	0.0581101	0.901451	-0.0213894	0.940311	0.0209965	0.998746	-0.00039298	0.999357	-0.765275	0.209034	no	no	no	no	no	44.2539	45.1673	46.0508	44.3295	55.0009	37.6245	37.7086	32.8851	45.68	49.7655	36.3439	39.3747	33.6007	51.1672	66.2792	39.9766	57.937	32.898	38.625	41.8349	35.4704	63.8266	54.7593	40.1825	44.8672	46.9003	43.2391	53.9875	52.526
ENSMUSG00000001313	Rnd2	0.157131	0.800483	-0.431742	0.314221	-0.274611	#NA	-0.241742	0	0.253444	0	0.0117022	0	0.071595	#NA	no	no	no	no	no	1.92408	1.92201	3.28934	3.02247	4.74146	1.6722	5.80132	3.98607	1.98609	2.66601	4.03822	1.83138	2.80006	1.86063	0.974694	2.92512	1.01644	1.02806	1.13603	2.9882	2.44623	0	0.84245	0.892945	5.38406	2.53515	5.63989	0.915042	2.97317
ENSMUSG00000001323	Srr	0.0538133	0.813261	-0.073002	0.69004	-0.0191886	0.953099	-0.102672	0.555356	0.0292151	0.998746	-0.0734571	0.706031	-0.23496	0.620571	no	no	no	no	no	182.788	139.346	185.3	147.093	162.158	189.795	164.371	147.485	177.755	194.619	173.643	187.717	149.803	162.805	159.85	147.231	172.795	199.444	180.629	166.343	171.236	146.003	171.86	140.192	145.37	149.574	165.437	152.812	186.319
ENSMUSG00000001333	Sync	0.8932	3.1646e-08	-0.740972	5.70257e-06	0.152228	0.628862	0.295815	0.0361495	-0.107339	0.976279	0.188476	0.253611	-0.100251	#NA	no	no	no	no	no	123.141	98.9837	117.32	118.884	128.019	137.12	166.304	187.345	267.129	346.581	190.806	241.742	124.603	131.174	132.558	133.58	137.219	151.125	152.228	138.453	171.236	154.779	176.915	150.015	178.571	133.095	133.477	135.426	135.775
ENSMUSG00000001334	Fndc5	0.225181	0.180528	-0.418994	0.00228474	-0.193813	0.368981	0.0773644	0.658359	-0.123522	0.958225	-0.0461578	0.820336	-0.0116236	0.991635	no	no	no	no	no	302.081	271.965	303.716	279.074	261.728	295.143	399.324	399.604	330.683	322.587	291.761	271.96	229.605	297.7	224.18	206.708	228.699	301.223	370.346	356.592	348.588	288.815	237.571	299.137	249.461	278.866	298.914	339.481	290.38
ENSMUSG00000001366	Fbxo9	0.0949169	0.589288	0.00156725	0.992905	0.0964841	0.642401	-0.0419362	0.794719	-0.0085806	0.998746	-0.0505168	0.756609	0.0582513	0.903949	no	no	no	no	no	414.64	339.235	334.417	372.771	391.644	344.473	311.337	369.708	417.078	431.005	452.28	369.939	358.408	451.202	421.068	367.59	377.099	375.243	349.897	354.6	335.134	390.938	430.492	358.071	358.937	320.696	343.093	414.514	368.673
ENSMUSG00000001376	Ccdc132	-0.110932	0.554805	-0.000390789	0.998215	-0.111323	0.618804	-0.000500984	0.997426	-0.0646451	0.998746	-0.0651461	0.681738	-0.298316	0.460155	no	no	no	no	no	268.409	280.614	248.894	216.61	244.659	199.828	203.046	279.025	214.497	204.394	218.064	228.007	229.605	223.275	241.724	250.585	199.222	201.5	253.335	257.982	243.4	272.859	254.42	236.63	257.537	244.642	244.395	229.676	254.701
ENSMUSG00000001380	Hars	0.284181	0.241089	-0.198935	0.407358	0.0852463	0.832298	-0.150922	0.532024	0.10696	0.998746	-0.0439615	0.88977	0.0343191	0.958572	no	no	no	no	no	43.2918	46.1283	46.0508	66.4943	51.2077	42.6411	71.5496	55.805	48.6591	71.9822	71.6783	45.7845	47.6011	59.54	60.431	37.0515	53.8713	55.5154	62.4817	52.7916	47.7015	31.9133	42.1225	38.3966	41.2778	59.576	53.5789	43.922	47.5707
ENSMUSG00000001383	Zmat2	0.0872291	0.795297	0.0188811	0.952473	0.10611	0.787278	0.109923	0.631359	-0.0438377	0.998746	0.0660855	0.805861	-0.461102	0.336301	no	no	no	no	no	67.3429	46.1283	39.4721	39.2921	54.0526	47.6577	60.9138	45.8399	44.687	63.0955	62.5923	37.5433	50.4011	51.1672	66.2792	52.6521	47.7726	50.3751	60.2096	58.768	55.0402	55.8482	53.9168	52.6838	54.7379	50.703	59.2188	61.3078	43.6065
ENSMUSG00000001415	Smg5	0.222359	0.122664	0.0417279	0.81962	0.264087	0.118811	0.0836284	0.60146	0.00124827	0.999166	0.0848767	0.611402	0.545094	0.0709817	no	no	no	no	no	462.742	373.832	445.158	524.902	494.06	445.641	562.728	567.019	420.057	538.534	620.876	510.04	519.412	564.7	575.069	518.721	648.488	488.33	574.831	465.164	500.254	552.1	513.895	442.901	533.919	453.792	488.79	606.673	438.047
ENSMUSG00000001416	Cct3	0.730341	0.000279672	-0.684914	0.000559694	0.0454263	0.926597	-0.0462864	0.799311	-0.164928	0.820231	-0.211214	0.166403	-0.0324273	0.958394	no	no	no	no	no	211.649	172.981	263.147	178.326	199.141	188.959	305.536	275.039	428.002	560.75	311.952	231.67	173.604	232.578	177.394	182.332	213.452	275.521	210.166	224.115	189.583	192.278	197.133	208.949	164.214	191.404	182.356	172.943	181.363
ENSMUSG00000001418	Glmp	0.276509	0.3014	-0.495335	0.0235041	-0.218826	0.543152	-0.525019	0.0106757	0.271576	0.812169	-0.253443	0.29571	#NA	#NA	no	no	no	no	no	50.0261	43.2453	38.3757	39.2921	38.8799	47.6577	54.1456	55.805	69.513	60.4295	35.3344	43.0375	46.201	40.0035	28.2661	22.4259	43.7069	39.0664	40.8971	32.8702	24.4623	28.722	21.0613	25.8954	37.6884	43.0975	47.939	29.2813	28.7406
ENSMUSG00000001419	Mef2d	-0.197317	0.088131	0.371269	0.000104826	0.173952	0.233751	0.252883	0.0419906	-0.0313559	0.998746	0.221527	0.119597	0.973253	0.000135083	no	no	no	no	no	1134.25	1244.5	1453.89	1450.78	1443.3	1173.88	1262.75	1021.43	1054.61	1149.94	1185.22	1194.06	1559.63	1453.15	1457.17	1549.34	1598.86	1314.89	1622.25	1393.5	1779.63	1774.38	1648.68	1704.63	1751.61	1450.11	1514.31	1884.99	1401.35
ENSMUSG00000001420	Tmem79	0.305184	0.503577	-0.326254	0.412726	-0.0210702	#NA	-0.0800178	0.838127	-0.0374125	0.998746	-0.11743	0	0.458246	#NA	no	no	no	no	no	9.62041	6.72705	7.67514	6.04493	11.3795	4.1805	5.80132	10.9617	12.9096	13.33	7.06688	10.0726	5.60012	7.4425	9.74694	4.8752	9.14795	7.19644	9.08824	4.98034	8.56181	5.58482	7.58205	7.14356	1.79469	2.53515	5.63989	9.15042	8.91951
ENSMUSG00000001424	Snd1	-0.190019	0.0630806	0.226851	0.0146962	0.0368326	0.845902	-0.0644062	0.543897	0.0347122	0.998746	-0.029694	0.817571	0.404022	0.137253	no	no	no	no	no	520.464	487.231	476.955	477.55	449.49	483.266	393.523	459.395	457.793	398.124	463.385	362.614	473.211	498.648	476.625	490.445	491.957	538.705	449.868	473.132	470.9	509.815	500.416	476.833	540.2	458.862	477.51	522.489	461.832
ENSMUSG00000001435	Col18a1	0.695684	0.0297492	-0.718468	0.0181023	-0.0227842	0.976214	-0.0979012	0.787681	0.222575	0.972404	0.124674	0	-1.54798	0.00318319	no	no	yes	no	no	14.4306	19.2201	8.77158	10.0749	10.4312	10.0332	36.7417	31.8886	21.847	14.2187	12.1146	17.3981	11.2002	13.0244	8.77224	11.7005	10.1644	16.449	15.9044	6.97248	11.008	11.1696	6.7396	16.966	12.5628	8.87302	17.8596	14.6407	12.8837
ENSMUSG00000001436	Slc19a1	-0.260705	0.373372	0.211561	0.448684	-0.0491437	0.923619	-0.0841538	0.78205	-0.103194	0.998746	-0.187348	0.492948	#NA	#NA	no	no	no	no	no	30.7853	36.5183	32.8934	49.367	36.9834	35.9523	31.9073	32.8851	23.833	20.4394	38.363	34.7963	40.6009	44.655	38.9877	36.0765	31.5096	22.6174	51.1214	39.8427	31.801	35.1046	21.0613	38.3966	36.7911	27.8866	38.5392	40.2618	20.8122
ENSMUSG00000001440	Kpnb1	-0.0200773	0.935747	-0.00283319	0.988315	-0.0229105	0.941469	-0.376347	0.00660321	0.114366	0.975767	-0.26198	0.110919	-0.189471	0.471494	no	no	no	no	no	358.841	288.302	370.599	354.636	310.091	340.293	337.443	349.778	313.802	307.48	343.248	341.553	264.606	385.15	317.75	258.385	365.918	392.72	322.633	286.868	288.655	242.541	225.777	231.273	230.617	315.626	341.213	260.787	285.424
ENSMUSG00000001441	Npepps	-0.0326049	0.872495	0.0246983	0.884992	-0.00790666	0.977045	-0.0277551	0.847982	-0.0934536	0.94768	-0.121209	0.300891	0.527959	0.0754233	no	no	no	no	no	832.165	652.524	763.128	711.287	717.857	695.635	806.383	679.626	669.311	689.607	753.127	673.948	775.617	881.937	663.766	622.075	745.05	660.017	724.787	779.921	713.077	756.345	797.801	698.283	661.342	623.647	717.206	650.595	778.97
ENSMUSG00000001445	Mrpl10	0.25124	0.196813	-0.330316	0.052762	-0.0790759	0.813031	-0.16076	0.43796	-0.00831965	0.998746	-0.16908	0.428868	0.159559	0.779736	no	no	no	no	no	83.6976	69.1925	81.1371	72.5392	72.0701	81.1017	79.2847	96.6623	95.3322	103.086	88.8407	88.822	56.0012	74.425	89.6718	52.6521	69.1179	89.4415	77.2501	75.7012	68.4945	51.0612	72.4507	79.4721	56.5326	97.6033	69.5586	55.8176	68.3829
ENSMUSG00000001467	Cyp51	-0.405422	0.146179	0.176868	0.574998	-0.228553	0.560867	-0.14621	0.578114	0.0326355	0.998746	-0.113575	0.695244	-0.607556	0.348393	no	no	no	no	no	45.2159	64.3875	49.3402	31.2322	40.7765	43.4772	33.841	38.8642	35.7496	29.3261	20.1911	41.2061	54.6012	27.9094	42.8865	44.8518	22.3617	39.0664	51.1214	53.7877	37.9166	41.4873	34.5405	34.8249	43.9698	50.703	45.1191	46.6671	49.5528
ENSMUSG00000001472	Tcf25	0.0517101	0.800517	0.286805	0.0176789	0.338515	0.0278222	0.253605	0.0782345	-0.0401234	0.998746	0.213482	0.189744	0.515672	0.0263509	no	no	no	no	no	694.594	640.031	595.371	740.505	703.632	584.434	665.218	743.403	571	637.176	819.758	671.201	875.02	735.878	925.959	929.213	852.793	720.673	767.956	658.401	868.412	1007.66	836.553	850.977	876.704	685.758	740.705	1013.87	750.23
ENSMUSG00000001473	Tubb6	0.526629	0.114012	-1.09275	0.00010844	-0.566118	0.186588	-0.165149	0.616173	-0.0633434	0.998746	-0.228492	0	-0.274065	0.757436	no	no	no	no	no	19.2408	11.5321	19.7361	20.1498	12.3278	15.0498	38.6755	26.906	23.833	26.6601	10.0955	25.6393	4.20009	14.885	6.82285	6.82528	9.14795	14.3929	19.3125	17.9292	13.4543	14.361	9.26695	11.6083	6.2814	13.9433	23.4995	9.15042	18.8301
ENSMUSG00000001482	Def8	-0.175696	0.368779	0.3057	0.0473138	0.130004	0.60385	-0.029782	0.888221	-0.0831164	0.996726	-0.112898	0.523329	0.295531	0.677558	no	no	no	no	no	138.534	129.736	137.056	136.011	141.295	110.365	111.192	155.457	96.3252	118.193	124.175	92.4848	130.203	148.85	162.774	127.73	142.301	156.266	127.235	130.485	125.981	134.036	166.805	120.548	139.986	135.631	111.858	127.191	110.007
ENSMUSG00000001493	Meox1	0.724656	0.0523172	-1.31259	5.17893e-05	-0.587935	#NA	-0.256438	0.418194	0.149518	0.998746	-0.10692	0	0.448589	0.163791	no	no	no	no	no	7.69633	8.64906	3.28934	12.0899	5.68975	9.1971	19.3377	24.913	19.8609	14.2187	5.04777	10.9883	1.40003	7.4425	6.82285	2.92512	2.03288	1.02806	9.08824	4.98034	8.56181	6.38266	3.3698	2.67884	10.7681	8.87302	8.45983	3.66017	4.95528
ENSMUSG00000001504	Irx2	0.42103	0.132922	-0.403605	0.127236	0.0174257	0.977045	0.473821	0.0203636	-0.221332	0.90517	0.252488	0.300829	0.361232	#NA	no	no	no	no	no	28.8612	31.7132	37.2792	48.3595	24.6556	32.6079	29.0066	56.8016	41.7078	70.2049	44.4204	40.2904	21.0005	36.2822	44.8359	32.1763	41.674	27.7577	56.8015	52.7916	51.3709	62.2309	48.8621	42.8614	27.8176	49.4354	48.879	39.3468	48.5618
ENSMUSG00000001506	Col1a1	0.999175	1.40403e-05	-1.14937	2.31821e-07	-0.150191	0.747831	-0.419758	0.126895	-0.0729661	0.998746	-0.492724	0.104253	-0.128759	0.89295	no	no	no	no	no	327.094	310.405	336.61	262.955	227.59	393.803	885.668	1103.15	703.075	459.442	324.067	632.742	347.208	364.683	266.091	260.336	198.206	211.781	184.037	283.879	179.798	166.747	108.676	308.066	147.164	231.966	314.894	85.0989	231.907
ENSMUSG00000001507	Itga3	-0.383025	0.120338	0.517838	0.015957	0.134814	0.732222	0.000345483	0.99869	0.0834059	0.998746	0.0837513	0.735538	0.454647	0.306533	no	no	no	no	no	116.407	154.722	171.046	195.453	148.882	142.137	113.126	146.488	76.4644	79.9802	179.701	97.0632	212.805	145.129	206.635	175.507	153.482	136.732	188.581	129.489	133.32	211.425	151.641	151.801	182.161	152.109	145.697	213.205	142.712
ENSMUSG00000001508	Sgca	-0.0988591	0.490293	0.247161	0.015986	0.148302	0.329611	0.319893	0.00203808	-0.185056	0.47876	0.134837	0.29571	0.131209	#NA	no	no	no	no	no	530.085	393.052	472.569	454.378	513.974	489.954	394.49	428.503	454.814	459.442	494.681	430.375	462.01	554.467	538.031	509.946	541.762	559.267	637.313	560.786	631.128	674.168	614.989	636.67	550.969	500.692	564.929	546.28	491.564
ENSMUSG00000001517	Foxm1	-0.366192	0.465266	0.408873	0.343262	0.0426809	#NA	0.0500248	0	-0.0426521	0	0.00737265	0	0.669362	0.363125	no	no	no	no	no	2.88612	3.84403	3.28934	3.02247	0.948291	4.1805	0.966886	1.99304	0.993044	0.888669	5.04777	0	1.40003	1.86063	4.87347	6.82528	1.01644	3.08419	1.13603	1.99214	8.56181	3.98916	3.3698	2.67884	2.69203	0	5.63989	4.57521	0
ENSMUSG00000001518	Itfg2	-0.322018	0.0428696	0.324821	0.0313485	0.00280325	0.99275	-0.0826532	0.645474	-0.023388	0.998746	-0.106041	0.552447	-0.160901	0.839923	no	no	no	no	no	124.103	132.619	131.574	118.884	148.882	110.365	112.159	108.621	76.4644	103.974	109.032	96.1475	151.203	121.871	134.508	99.454	133.154	130.564	111.331	111.56	130.873	130.047	151.641	113.404	137.293	129.293	114.678	124.446	120.909
ENSMUSG00000001520	Nrip2	-0.243413	0.664041	0.520846	0.205792	0.277433	#NA	-0.0322155	0	0.40707	0	0.374855	0	0.0136516	#NA	no	no	no	no	no	4.8102	2.88302	3.28934	1.00749	4.74146	2.5083	1.93377	1.99304	2.97913	1.77734	3.02866	1.83138	7.00016	6.51219	1.94939	3.90016	2.03288	6.16838	1.13603	2.9882	1.22312	3.19133	5.0547	4.46473	2.69203	7.60545	5.63989	9.15042	6.93739
ENSMUSG00000005580	Adcy9	0.0429163	0.860104	0.201949	0.18314	0.244865	0.200923	0.184109	0.0923313	-0.0156033	0.998746	0.168506	0.170331	-0.0383081	0.932325	no	no	no	no	no	238.586	268.121	216	280.082	243.711	250.83	272.662	269.06	220.456	216.835	344.258	223.429	282.806	293.979	276.813	277.886	322.211	332.065	304.456	282.883	295.994	317.537	289.803	294.672	319.454	296.613	261.315	313.859	294.344
ENSMUSG00000001524	Gtf2h4	0.570725	0.00709382	-0.284659	0.218891	0.286066	0.377062	0.152637	0.571746	-0.143377	0.990641	0.00925925	0.9795	0.142918	0.848715	no	no	no	no	no	25.0131	27.8692	38.3757	31.2322	18.0175	27.5913	35.7748	46.8364	45.68	52.4315	37.3535	39.3747	35.0008	33.4913	33.1396	35.1014	35.5754	35.9822	37.489	41.8349	30.5779	32.7111	24.4311	33.039	22.4336	34.2245	25.3795	37.5167	28.7406
ENSMUSG00000001525	Tubb5	0.421241	0.0768121	-0.811365	5.17893e-05	-0.390123	0.202992	-0.558331	0.0269117	0.0435558	0.998746	-0.514775	0.0793554	-0.148536	0.693897	no	no	no	no	no	148.154	86.4906	114.031	99.7414	101.467	132.104	191.444	195.318	171.797	143.076	123.166	116.293	61.6014	96.7526	80.8996	63.3776	68.1014	132.62	82.9302	119.528	58.7096	45.4764	31.1707	70.5427	43.9698	100.138	108.098	44.8371	78.2935
ENSMUSG00000001542	Ell2	0.456754	0.00308074	-0.377403	0.0148339	0.0793506	0.799358	0.22546	0.270893	-0.201226	0.90517	0.0242343	0.934984	-0.146669	0.816999	no	no	no	no	no	194.332	182.591	203.939	168.251	201.038	186.45	314.238	228.203	203.574	348.358	278.637	209.693	175.004	207.46	179.344	230.109	198.206	211.781	230.614	175.308	377.943	185.895	227.462	228.594	220.746	190.136	176.716	216.865	246.773
ENSMUSG00000001552	Jup	-0.44167	0.0027416	0.233363	0.154064	-0.208307	0.347803	-0.434563	0.0018817	0.200722	0.766973	-0.233841	0.170933	0.125955	0.751515	no	no	no	no	no	596.465	637.148	713.788	723.377	704.58	610.353	597.536	583.96	387.287	360.8	487.615	477.991	526.412	575.864	591.639	463.144	581.403	687.775	561.199	615.57	407.298	464.338	429.65	519.694	434.314	626.182	698.406	590.202	536.162
ENSMUSG00000001555	Fkbp10	-0.420001	0.0766233	0.976523	1.5033e-07	0.556522	0.0279776	0.154257	0.547025	-0.172972	0.975039	-0.0187151	0.957047	0.165481	0.845448	no	no	no	no	no	39.4437	40.3623	48.2437	49.367	36.9834	31.7718	30.9404	38.8642	29.7913	25.7714	30.2866	21.9766	77.0017	60.4703	66.2792	60.4524	67.085	42.1506	35.2169	36.8545	42.8091	62.2309	57.2866	53.5767	32.3043	34.2245	33.8393	53.9875	48.5618
ENSMUSG00000001558	Klhl10	-0.297686	0.547249	0.183887	0.69815	-0.113799	#NA	-0.0126434	0.974464	0.103101	0.998746	0.090458	0	-0.0526777	#NA	no	no	no	no	no	6.73429	7.68806	12.0609	6.04493	10.4312	8.361	10.6358	4.98259	13.9026	1.77734	3.02866	3.66276	8.40019	6.51219	8.77224	5.85024	7.11507	9.25257	5.68015	11.9528	8.56181	10.3718	8.4245	7.14356	11.6655	12.6757	9.39981	10.0655	7.92845
ENSMUSG00000001569	Nom1	-0.0851344	0.714703	0.193147	0.250387	0.108013	0.679475	-0.160873	0.304185	0.0745795	0.998746	-0.0862932	0.636659	-0.0269747	0.962865	no	no	no	no	no	130.838	153.761	122.802	123.921	132.761	141.301	98.6224	103.638	116.186	167.07	140.328	130.944	140.003	152.571	149.128	146.256	153.482	129.536	126.099	127.497	110.08	130.047	142.374	108.046	111.271	133.095	140.057	127.191	120.909
ENSMUSG00000001576	Ergic1	-0.0639093	0.792272	0.0170981	0.941092	-0.0468112	0.881766	0.0469013	0.808955	-0.0413139	0.998746	0.0055874	0.980197	0.177383	0.704897	no	no	no	no	no	119.293	145.112	128.284	155.153	132.761	143.809	170.172	139.513	106.256	115.527	145.376	111.714	121.803	129.314	137.432	134.555	127.055	145.985	157.908	151.402	172.459	142.014	113.731	158.944	151.651	130.56	140.997	157.387	144.694
ENSMUSG00000001604	Tcea3	-0.201056	0.29092	0.36764	0.0146906	0.166585	0.487818	0.159595	0.455657	0.0270778	0.998746	0.186673	0.393247	0.10849	#NA	no	no	no	yes	no	252.055	257.55	245.604	279.074	279.746	216.55	228.185	198.307	181.727	263.046	218.064	231.67	380.808	267	269.99	338.339	250.044	225.146	327.177	280.891	253.185	386.949	294.015	268.776	344.58	242.107	298.914	437.39	202.176
ENSMUSG00000001627	Ifrd1	0.399106	0.0850442	-0.512329	0.01279	-0.113222	0.778932	0.733332	4.70427e-05	-0.658678	0.00265207	0.0746541	0.798321	0.350931	0.469527	no	no	no	no	no	1045.74	1142.64	949.524	1744.97	1160.71	1176.39	2324.4	1604.39	1614.69	1908.86	1286.17	1032.9	963.221	1038.23	1036.1	1081.32	912.762	1592.47	2025.54	1586.74	3099.38	2387.11	1876.14	2831.53	1875.45	1399.4	1036.8	1293.87	1313.15
ENSMUSG00000001630	Stk38l	0.101207	0.56519	-0.0890878	0.574343	0.0121194	0.966884	-0.107773	0.462803	0.0259356	0.998746	-0.0818373	0.611393	-0.0838203	0.847914	no	no	no	no	no	140.458	142.229	162.274	140.041	141.295	129.595	173.073	145.492	142.998	138.632	158.5	159.33	155.403	160.014	126.71	133.58	147.384	139.817	126.099	135.465	136.989	146.003	138.162	138.406	125.628	138.166	151.337	129.936	146.676
ENSMUSG00000001632	Brpf1	0.0712613	0.833625	0.320598	0.125073	0.391859	0.135108	0.0644922	0.787187	0.146553	0.972404	0.211045	0.29683	0.758806	0.00449809	no	no	no	no	no	204.915	136.463	149.117	225.678	200.089	219.894	160.503	176.384	153.922	231.943	282.675	194.126	175.004	280.024	227.104	271.061	268.34	300.195	186.309	183.277	220.161	220.999	231.674	205.377	226.13	183.798	218.076	315.689	200.193
ENSMUSG00000001642	Akr1b3	-0.0750121	0.754673	-0.290732	0.063443	-0.365744	0.0636817	-0.628379	8.58102e-06	0.0842335	0.998746	-0.544145	0.00139581	#NA	#NA	no	no	no	no	no	231.852	219.11	211.614	245.827	224.745	214.042	202.079	226.21	201.588	243.495	209.987	192.295	201.604	178.62	166.673	105.304	173.811	210.753	155.636	174.312	102.742	138.025	152.484	143.764	123.833	183.798	197.396	118.955	148.658
ENSMUSG00000001663	Gstt1	-0.341666	0.372122	0.728972	0.0109354	0.387305	0.363051	-0.0663496	0.866864	0.0595115	0.998746	-0.00683805	0	-0.351925	0.602653	no	no	no	no	no	27.8992	19.2201	16.4467	13.0974	8.53462	17.5581	13.5364	15.9443	12.9096	11.5527	16.1529	6.40984	22.4005	15.8153	17.5445	25.351	30.4932	30.8419	11.3603	13.945	6.11558	22.3393	23.5886	19.6448	4.48672	17.746	15.9797	16.4708	26.7585
ENSMUSG00000001666	Ddt	-0.420693	0.340665	0.458404	0.238553	0.0377108	#NA	-0.105217	0.77656	-0.0240469	0.998746	-0.129264	0	0.0904127	0.920439	no	no	no	no	no	6.73429	7.68806	13.1574	8.05991	11.3795	4.1805	2.90066	3.98607	7.94435	3.55468	7.06688	7.32553	4.20009	4.65156	8.77224	10.7254	12.1973	11.3087	12.4963	6.97248	4.89246	7.18049	9.26695	5.35767	3.58937	10.1406	7.51985	9.15042	6.93739
ENSMUSG00000001674	Ddx18	0.189938	0.52048	-0.137056	0.620752	0.0528819	0.911814	-0.240607	0.293007	0.444121	0.17303	0.203514	0.398848	-0.309625	0.469055	no	no	no	no	no	48.102	29.7912	46.0508	40.2996	53.1043	32.6079	43.5099	36.8712	41.7078	60.4295	51.4872	53.1101	37.8008	36.2822	53.6081	35.1014	50.822	45.2348	28.4008	26.8938	31.801	46.2743	43.8074	32.146	53.8406	50.703	49.819	50.3273	48.5618
ENSMUSG00000001687	Ubl3	0.172753	0.326534	-0.0495141	0.804234	0.123239	0.59586	-0.0958065	0.615741	-0.0213257	0.998746	-0.117132	0.539884	-0.739112	0.00561016	no	no	no	no	no	348.259	269.082	260.955	313.329	254.142	311.029	284.265	270.057	339.621	340.36	397.764	358.035	330.407	338.634	306.054	254.485	342.54	349.542	255.607	294.836	262.97	269.667	326.871	293.779	204.594	261.12	316.774	246.146	344.888
ENSMUSG00000001700	Gramd3	-0.372797	0.0510261	0.386948	0.0312474	0.0141506	0.973559	-0.108951	0.555582	0.132511	0.966441	0.0235599	0.921621	-0.42036	0.591512	no	no	no	no	no	83.6976	80.7246	94.2945	85.6366	108.105	88.6266	72.5165	68.7598	74.4783	56.8748	74.707	64.0984	131.603	70.7038	77.0008	101.404	96.5617	75.0486	87.4743	79.6854	92.9568	83.7724	90.9846	85.7227	104.989	88.7302	104.338	106.145	92.1682
ENSMUSG00000001707	Eef1e1	-0.261345	0.582924	-0.110433	0.820484	-0.371779	#NA	-0.545363	0.0466716	0.32501	0.853042	-0.220353	0	0.00765209	0.995032	no	no	no	no	no	9.62041	15.3761	10.9645	8.05991	7.58633	11.7054	7.73509	6.97563	4.96522	12.4414	9.08598	8.24122	5.60012	7.4425	4.87347	2.92512	11.1808	12.3368	5.68015	9.96068	4.89246	1.59566	5.89715	4.46473	7.17874	3.80272	8.45983	10.9805	6.93739
ENSMUSG00000001729	Akt1	-0.0502782	0.884212	0.397049	0.0402051	0.346771	0.184262	0.269032	0.0336812	-0.210581	0.498207	0.0584509	0.740751	0.377701	0.15775	no	no	no	no	no	412.716	316.171	304.813	358.666	333.799	326.915	326.808	472.35	252.233	255.937	438.146	233.501	443.81	555.397	443.486	347.114	428.937	440.011	462.364	417.353	409.744	476.306	411.958	433.078	304.199	367.597	368.473	438.305	340.923
ENSMUSG00000001739	Cldn15	0.569639	0.191085	0.00263513	0.996153	0.572274	#NA	0.275377	0	0.013878	0	0.289255	0	-0.178321	0.794541	no	no	no	no	no	0.962041	0	0	4.02996	0.948291	0.8361	3.86755	3.98607	3.97217	2.66601	3.02866	1.83138	1.40003	5.58188	2.92408	1.95008	1.01644	6.16838	4.54412	2.9882	2.44623	2.3935	1.6849	3.57178	0.897343	6.33787	1.87996	5.49025	1.98211
ENSMUSG00000001741	Il16	-0.0443797	0.938384	-0.42423	0.230116	-0.468609	0.308424	-0.143498	0.667846	0.323682	0.821551	0.180184	0	-2.00453	1.52079e-07	no	no	yes	no	no	11.5445	18.2591	14.2538	12.0899	9.48291	30.0996	19.3377	13.9513	14.8957	14.2187	15.1433	15.5667	7.00016	9.30313	8.77224	5.85024	12.1973	19.5332	10.2243	14.941	11.008	15.1588	14.3217	19.6448	18.8442	10.1406	29.1394	21.046	20.8122
ENSMUSG00000001750	Tcirg1	0.745087	0.000701425	-0.678113	0.00189554	0.0669736	0.899201	0.0850655	0.789303	0.304582	0.772547	0.389648	0.139267	0.77055	0.010423	no	no	no	no	no	25.9751	30.7522	24.1219	19.1423	29.397	34.2801	46.4106	41.8538	36.7426	53.3202	50.4777	63.1827	21.0005	35.3519	38.9877	31.2013	18.2959	26.7297	23.8566	31.8742	24.4623	39.8916	23.5886	40.1825	35.8937	27.8866	38.5392	60.3928	34.687
ENSMUSG00000001751	Naglu	0.0179455	0.960378	0.0869089	0.751661	0.104854	0.782624	0.156675	0.506835	-0.117616	0.996726	0.0390594	0.899676	0.115305	0.892067	no	no	no	no	no	63.4947	42.2843	42.7615	37.2771	44.5697	53.5104	43.5099	55.805	45.68	45.3221	42.4013	55.8571	50.4011	45.5853	65.3045	56.5523	38.6247	51.4032	56.8015	61.7562	48.9246	57.4439	42.1225	70.5427	48.4565	57.0409	48.879	53.9875	36.6691
ENSMUSG00000001755	Coasy	-0.102632	0.723382	0.319703	0.0980602	0.217072	0.436786	-0.00893598	0.97269	-0.0593638	0.998746	-0.0682998	0.79203	-0.348355	0.600652	no	no	no	no	no	63.4947	63.4265	58.1117	75.5617	64.4838	64.3797	40.6092	43.8468	71.4991	70.2049	64.6114	69.5925	78.4017	72.5644	75.0514	93.6038	75.2165	62.7119	64.7537	66.7366	57.4864	62.2309	75.8205	75.0074	78.9662	64.6463	77.0785	60.3928	40.6333
ENSMUSG00000001761	Smo	0.0228055	0.942587	0.136957	0.512535	0.159763	0.555798	0.190695	0.300789	0.057963	0.998746	0.248658	0.193669	-0.0390566	0.957559	no	no	no	no	no	120.255	133.58	107.452	135.004	135.606	102.004	102.49	149.478	125.123	98.6423	124.175	146.511	176.404	132.104	125.735	158.931	128.071	106.919	177.221	142.438	133.32	169.938	131.422	133.049	192.929	154.644	147.577	183.008	121.9
ENSMUSG00000001763	Tspan33	-0.654616	0.0789641	0.295172	0.489504	-0.359444	#NA	-0.426003	0.134411	0.0177333	0.998746	-0.40827	0	#NA	#NA	no	no	no	no	no	6.73429	10.5711	16.4467	10.0749	13.2761	7.5249	4.83443	8.96867	1.98609	4.44335	9.08598	4.57845	9.80022	7.4425	3.89877	8.77535	8.13151	8.22451	9.08824	7.96854	3.66935	7.97832	2.52735	8.03651	7.17874	5.0703	9.39981	6.40529	5.94634
ENSMUSG00000001767	Crnkl1	0.169497	0.420565	-0.327063	0.0462602	-0.157566	0.549769	-0.298377	0.0519816	0.196309	0.807856	-0.102069	0.596676	-0.341518	0.367909	no	no	no	no	no	122.179	109.555	97.5839	92.689	110.002	116.218	114.093	97.6588	107.249	137.744	129.223	147.426	110.602	69.7735	111.115	95.5539	98.5946	95.6099	96.5626	108.571	73.387	89.3572	93.512	78.5792	99.6051	105.209	124.078	93.3343	97.1235
ENSMUSG00000001768	Rin2	-0.256506	0.250758	0.182094	0.412359	-0.0744126	0.838799	-0.0408739	0.880055	-0.0112303	0.998746	-0.0521042	0.848816	-0.0952514	0.826085	no	no	no	no	no	108.711	101.867	80.0407	82.6141	77.7599	113.71	78.3178	51.819	107.249	77.3142	74.707	78.7494	77.0017	84.6585	90.6465	102.379	101.644	78.1328	62.4817	89.6461	85.6181	118.079	103.621	108.046	74.4795	98.8708	90.2382	104.315	93.1593
ENSMUSG00000001774	Chordc1	0.719936	0.0509617	-0.649945	0.0669656	0.0699911	0.930092	0.127281	0.50876	-0.157841	0.937762	-0.0305608	0.903641	0.318707	0.709495	no	no	no	no	no	169.319	149.917	161.178	161.198	171.641	127.923	139.232	153.464	284.01	950.876	187.777	202.368	151.203	193.505	144.255	163.807	175.844	181.967	161.316	188.257	144.328	169.14	229.147	185.733	148.062	163.517	161.677	122.616	208.122
ENSMUSG00000001783	Rtcb	0.162618	0.333985	-0.198847	0.175282	-0.0362287	0.90252	-0.0507633	0.820893	-0.0373646	0.998746	-0.088128	0.676966	-0.585352	0.0841609	no	no	no	no	no	122.179	105.711	114.031	110.824	110.002	101.168	127.629	125.561	116.186	111.084	147.395	118.124	95.2021	104.195	101.368	105.304	117.907	120.283	139.732	107.575	121.088	110.101	99.4091	91.9733	106.784	140.701	118.438	85.0989	101.088
ENSMUSG00000001785	Pwp1	-0.00912897	0.978591	-0.00104351	0.997123	-0.0101725	0.983109	-0.0890115	0.704095	-0.113621	0.994063	-0.202633	0.34497	-0.595739	0.265358	no	no	no	no	no	55.7984	57.6604	55.9188	60.4493	68.277	48.4938	41.5761	50.8224	50.6452	64.8729	67.6401	67.7611	64.4014	45.5853	61.4057	39.9766	63.0192	70.9364	47.7133	68.7287	58.7096	53.4547	55.6017	52.6838	48.4565	41.83	55.4589	57.6476	62.4366
ENSMUSG00000001786	Fbxo7	-0.297226	0.084837	0.116371	0.565654	-0.180854	0.451108	-0.109679	0.577637	0.0163658	0.998746	-0.0933133	0.659675	0.220502	0.572108	no	no	no	no	no	144.306	112.438	104.163	145.078	130.864	122.071	95.7218	85.7006	105.263	96.865	94.8981	132.775	116.203	128.383	107.216	116.03	109.775	88.4135	102.243	94.6265	132.097	118.079	139.004	141.085	104.092	128.025	137.237	110.72	113.971
ENSMUSG00000001794	Capns1	-0.071716	0.66381	-0.0870426	0.536653	-0.158759	0.329611	0.131189	0.424236	-0.199563	0.718258	-0.0683732	0.725702	0.476914	0.0425243	no	no	no	no	no	301.119	267.16	278.498	259.932	284.487	249.158	295.867	286.997	227.407	251.493	264.503	232.585	259.006	226.066	266.091	226.209	243.945	245.707	365.802	291.848	319.233	347.855	241.783	323.246	288.944	325.767	272.595	289.153	221.997
ENSMUSG00000001802	Lrp3	-0.638821	0.0284844	0.60886	0.0298997	-0.0299612	0.964296	0.118382	0.703762	0.12814	0.998746	0.246522	0.388119	1.16965	0.070968	no	no	no	no	no	21.1649	49.9724	24.1219	39.2921	38.8799	28.4274	20.3046	26.906	19.8609	15.1074	15.1433	21.0609	61.6014	34.4216	29.2408	26.3261	27.4439	21.5893	30.6728	39.8427	20.793	61.4331	45.4923	33.9319	49.3539	41.83	37.5992	51.2423	34.687
ENSMUSG00000001829	Clpb	-0.252298	0.0412557	0.257466	0.0277776	0.0051673	0.98556	-0.0075077	0.967108	-0.109883	0.955677	-0.11739	0.423097	0.249086	0.632551	no	no	no	no	no	233.776	221.032	213.807	253.887	256.039	197.32	201.112	192.328	185.699	194.619	214.025	162.077	238.005	223.275	206.635	234.009	232.765	246.735	249.927	239.056	254.408	216.212	208.928	262.526	208.184	253.515	214.316	216.865	220.015
ENSMUSG00000001833	Sept7	0.0340443	0.869511	-0.190474	0.131518	-0.15643	0.370895	-0.0934503	0.567182	-0.0245909	0.998746	-0.118041	0.467719	-0.68286	0.0653468	no	no	no	no	no	386.74	364.222	446.254	339.524	383.11	417.214	438	386.649	425.023	375.018	354.353	414.808	308.007	378.637	320.674	301.287	379.132	399.917	391.93	406.396	403.628	322.324	377.418	377.716	308.686	418.3	403.252	361.442	440.029
ENSMUSG00000001844	Zdhhc4	0.2253	0.247393	-0.00555201	0.981147	0.219748	0.358821	0.186734	0.311931	0.0108306	0.998746	0.197565	0.306381	0.607863	0.112964	no	no	no	no	no	72.1531	82.6466	73.462	70.5242	77.7599	80.2656	68.6489	88.6901	85.4017	110.195	90.8598	94.3162	81.2018	109.777	96.4947	85.8035	87.4138	74.0206	94.2905	97.6147	62.3789	94.1442	101.094	98.224	113.963	77.3221	101.518	97.9095	75.3203
ENSMUSG00000001847	Rac1	0.0274159	0.900174	-0.187624	0.155947	-0.160208	0.376553	-0.282197	0.132738	-0.0384727	0.998746	-0.32067	0.119785	-0.537328	0.000781089	no	no	no	no	no	245.32	241.213	239.026	206.535	222.848	214.042	244.622	254.112	268.122	224.833	201.911	202.368	182.004	234.439	209.559	182.332	200.239	208.697	205.621	261.966	201.814	144.408	151.641	181.268	169.598	253.515	193.636	140.001	205.149
ENSMUSG00000001855	Nup214	-0.0900323	0.571718	0.151425	0.219613	0.0613923	0.771769	0.130898	0.263339	0.0366076	0.998746	0.167506	0.172376	0.536801	0.04246	no	no	no	no	no	436.767	407.467	365.117	424.153	407.765	395.475	346.145	426.51	342.6	351.913	460.357	360.782	387.809	384.219	461.03	442.668	448.25	419.45	487.357	432.294	501.478	497.847	445.656	433.971	525.843	461.397	455.891	544.45	412.279
ENSMUSG00000001864	Aif1l	0.535584	0.194174	-0.326168	0.441829	0.209416	#NA	0.0714698	0	0.0158547	0	0.0873245	0	-1.16864	0.0598009	no	no	no	no	no	0	0.961007	1.09645	1.00749	2.84487	0	3.86755	8.96867	0.993044	0	2.01911	3.66276	2.80006	0	1.94939	2.92512	3.04932	0	1.13603	0	1.22312	3.19133	1.6849	0.892945	0	2.53515	0.939981	1.83008	1.98211
ENSMUSG00000001870	Ltbp1	-0.181419	0.123527	0.171327	0.124429	-0.0100926	0.96679	0.207684	0.105254	-0.0506406	0.998746	0.157044	0.277749	-0.850834	0.00168392	no	no	no	no	no	605.124	592.941	475.858	535.984	514.922	608.681	445.735	537.123	456.8	538.534	473.481	482.569	534.812	509.812	528.284	615.25	588.518	535.621	707.747	681.311	661.706	693.316	620.886	689.354	574.3	553.93	622.268	784.191	761.131
ENSMUSG00000001891	Ugp2	0.682988	0.00139079	-1.03531	1.23287e-07	-0.352319	0.267372	0.210526	0.361829	-0.424259	0.2197	-0.213733	0.379215	-1.03556	0.0120601	no	no	yes	no	no	540.667	362.3	474.762	335.494	369.834	390.459	844.092	689.591	954.315	802.468	435.118	446.857	336.007	258.627	339.193	279.836	232.765	438.983	669.122	491.062	670.267	338.281	356.357	553.626	391.242	444.919	317.714	269.022	414.262
ENSMUSG00000001909	Trmt1	-0.0357332	0.869319	0.186558	0.158849	0.150824	0.412935	0.065935	0.715119	0.0414192	0.998746	0.107354	0.531455	0.519494	0.20054	no	no	no	no	no	198.18	185.474	178.721	225.678	196.296	172.237	176.94	176.384	173.783	189.287	233.207	177.644	205.805	206.529	229.053	223.284	226.666	194.304	202.213	195.229	196.922	227.382	219.037	223.236	280.868	202.812	207.736	218.695	176.408
ENSMUSG00000001910	Nacc1	0.158162	0.541569	-0.135013	0.565826	0.0231492	0.959074	-0.350168	0.0626259	0.423703	0.117911	0.0735342	0.774977	0.598078	0.0582104	no	no	no	no	no	96.2041	67.2705	78.9442	78.5842	73.0184	80.2656	89.9204	114.6	66.5339	93.3103	96.9172	72.3396	63.0014	96.7526	67.2539	68.2528	85.3809	99.7222	79.5221	72.713	44.0322	60.6352	64.0262	52.6838	69.0954	100.138	92.1182	69.5432	86.2219
ENSMUSG00000001911	Nfix	-0.395883	0.00211931	0.484339	5.94681e-05	0.0884553	0.704588	0.180337	0.207758	0.029904	0.998746	0.210241	0.169634	0.719677	0.0172512	no	no	no	no	no	521.426	452.634	486.823	510.797	557.595	506.676	454.437	441.458	316.781	339.472	439.156	296.684	589.413	542.372	511.714	560.648	479.759	553.098	702.067	588.676	528.386	667.785	581.291	552.733	656.855	571.676	573.389	762.23	486.609
ENSMUSG00000001918	Slc1a5	0.42778	0.101639	-0.255718	0.349822	0.172062	0.679475	-0.0401742	0.907966	-0.0220591	0.998746	-0.0622333	0.864551	1.30013	0.000205018	no	no	yes	no	no	48.102	39.4013	54.8224	40.2996	32.2419	66.888	52.2119	59.7911	81.4296	55.9862	69.6592	75.0866	36.4008	59.54	61.4057	37.0515	44.7233	82.2451	42.0331	29.882	44.0322	45.4764	45.4923	75.9003	31.407	39.2948	41.3592	44.8371	70.365
ENSMUSG00000001924	Uba1	0.267133	0.0355226	-0.336116	0.00370996	-0.0689836	0.766311	-0.148859	0.238764	0.00213197	0.999166	-0.146727	0.278418	0.0658583	0.842348	no	no	no	no	no	443.501	358.456	398.011	392.921	374.575	389.622	467.973	508.224	472.689	521.649	474.49	405.651	345.808	386.08	375.257	295.437	376.083	463.657	431.691	411.376	388.951	326.313	312.549	344.677	339.196	375.202	386.332	361.442	383.539
ENSMUSG00000001930	Vwf	0.837362	0.000226311	-1.08316	4.62212e-07	-0.245794	0.529635	-0.251652	0.419484	-0.0248798	0.998746	-0.276532	0.390834	-0.843986	0.0780319	no	no	no	no	no	210.687	196.045	150.213	125.936	125.174	149.662	418.662	355.757	407.148	245.273	169.605	249.068	98.0022	204.669	136.457	104.329	107.743	134.676	118.147	188.257	133.32	74.1984	50.547	182.161	71.7874	121.687	190.816	71.3733	175.417
ENSMUSG00000001942	Siae	0.132665	0.671328	-0.514125	0.0156326	-0.381459	0.206206	-0.311183	0.159548	-0.013088	0.998746	-0.324271	0.18059	-0.264406	0.67394	no	no	no	no	no	35.5955	46.1283	41.665	43.322	34.1385	47.6577	47.3774	37.8677	47.6661	47.9881	42.4013	51.2787	12.6003	33.4913	25.342	37.0515	33.5425	40.0945	44.3052	37.8506	31.801	30.3176	21.0613	36.6107	29.6123	27.8866	43.2391	30.1964	35.678
ENSMUSG00000001943	Vsig2	0.0396523	0.943741	-0.0439401	0.927008	-0.00428781	0.99415	0.77875	0.00193421	-0.211354	0.975767	0.567396	0.0648583	0.815148	2.51739e-05	no	no	no	no	no	8.65837	16.3371	17.5432	15.1123	13.2761	9.1971	13.5364	7.97215	10.9235	19.5507	15.1433	14.6511	7.00016	10.2334	13.6457	19.5008	16.263	11.3087	28.4008	33.8663	37.9166	39.8916	35.3829	31.2531	54.7379	29.1542	20.6796	34.7716	5.94634
ENSMUSG00000001946	Esam	0.258891	0.283318	-0.546084	0.00431072	-0.287193	0.331226	0.42451	0.0195123	-0.0569932	0.998746	0.367516	0.087089	0.236847	0.291732	no	no	no	no	no	77.9253	55.7384	85.5229	77.5767	73.9667	81.1017	96.6886	111.61	87.3878	98.6423	102.974	51.2787	50.4011	64.1916	62.3804	66.3027	46.7562	71.9644	124.963	104.587	150.443	88.5593	78.3479	120.548	102.297	128.025	104.338	110.72	103.07
ENSMUSG00000001948	Spa17	0.693775	0.0933618	-0.170515	0.738616	0.52326	#NA	0.360736	0	-0.168571	0	0.192165	0	-0.185274	0.842118	no	no	no	no	no	4.8102	2.88302	2.1929	1.00749	0.948291	0	5.80132	2.98956	3.97217	7.10935	4.03822	6.40984	8.40019	3.72125	1.94939	4.8752	5.0822	2.05613	7.95221	3.98427	3.66935	1.59566	5.0547	5.35767	3.58937	5.0703	3.75992	1.83008	2.97317
ENSMUSG00000001962	Fam50a	0.299574	0.204029	-0.188261	0.431806	0.111313	0.772938	0.117295	0.570525	0.0349291	0.998746	0.152224	0.458544	-0.326474	0.459055	no	no	no	no	no	73.1151	66.3095	49.3402	68.5093	53.1043	54.3465	49.3112	67.7633	91.36	103.086	79.7548	65.014	65.8015	66.0522	53.6081	70.2028	62.0028	79.1609	63.6177	71.7169	70.9407	71.007	78.3479	60.7203	65.506	59.576	72.3786	76.8635	70.365
ENSMUSG00000090622	A930033H14Rik	0.762334	0.00270746	-0.0456817	0.908712	0.716652	0.0278222	1.04024	5.29575e-06	-0.601687	0.117287	0.438549	0.145901	#NA	#NA	no	yes	no	no	no	180.864	134.541	126.092	191.423	145.089	299.324	510.516	405.583	303.871	271.044	360.411	147.426	260.406	317.237	323.598	378.315	236.83	409.169	394.202	322.726	653.144	663.796	670.591	750.074	364.321	177.46	161.677	428.24	380.566
ENSMUSG00000001983	Taco1	0.327977	0.252344	-0.495208	0.0396977	-0.16723	0.695791	-0.371708	0.139752	0.18693	0.975767	-0.184778	0.535013	-0.834812	0.213433	no	no	no	no	no	52.9123	42.2843	55.9188	30.2247	37.9317	37.6245	52.2119	74.7389	58.5896	53.3202	57.5446	34.7963	33.6007	41.8641	35.089	22.4259	34.5589	56.5435	49.9853	47.8113	28.1317	18.3501	20.2188	26.7884	29.6123	45.6327	42.2992	29.2813	42.6154
ENSMUSG00000001986	Gria3	0.388512	0.299371	-0.0903752	0.836829	0.298137	0.542808	0.386744	0.185208	-0.165913	0.994595	0.220831	0	0.0558416	#NA	no	no	no	no	no	18.2788	18.2591	20.8325	8.05991	10.4312	8.361	14.5033	19.9304	25.8191	22.2167	21.2006	13.7354	14.0003	14.885	16.5698	9.75039	25.411	27.7577	4.54412	24.9017	19.5699	30.3176	19.3764	49.112	10.7681	10.1406	14.0997	24.7061	33.6959
ENSMUSG00000001995	Sipa1l2	-0.486134	0.00445375	0.492319	0.00288274	0.00618512	0.987978	0.132837	0.445078	0.076587	0.998746	0.209424	0.219915	0.375641	0.163523	no	no	no	no	no	491.603	580.448	503.27	494.677	543.371	545.973	393.523	556.057	294.934	301.259	371.516	293.937	613.214	508.881	518.537	647.426	466.546	421.506	712.291	629.515	550.402	691.72	523.162	538.446	713.388	626.182	548.009	788.766	474.716
ENSMUSG00000001998	Ap4e1	-0.101654	0.476961	0.0559282	0.694374	-0.0457254	0.825513	0.0823752	0.512101	-0.0679983	0.990641	0.0143768	0.932028	0.272758	0.449512	no	no	no	no	no	328.056	348.846	316.873	311.314	302.505	267.552	296.834	248.133	289.969	310.146	278.637	317.745	305.207	295.84	295.332	331.513	294.767	290.942	353.305	315.754	322.903	329.505	373.206	376.823	322.146	347.316	345.913	325.755	329.031
ENSMUSG00000001999	Blvra	-0.167679	0.597623	0.00435877	0.989076	-0.163321	0.671939	-0.267768	0.256936	0.0487577	0.998746	-0.21901	0.395143	-0.526659	0.443871	no	no	no	no	no	30.7853	28.8302	33.9899	46.3445	31.2936	28.4274	33.841	31.8886	30.7843	24.8827	28.2675	25.6393	35.0008	29.77	30.2155	23.4009	26.4274	31.87	20.4485	30.8781	24.4623	26.3285	32.8556	28.5742	27.8176	35.4921	22.5595	25.6212	29.7317
ENSMUSG00000002006	Pdzd4	-0.387114	0.421917	0.0927691	0.866725	-0.294345	#NA	-0.192115	0.563058	0.0439336	0.998746	-0.148182	0	-0.451606	0.575151	no	no	no	no	no	5.77225	2.88302	8.77158	4.02996	5.68975	8.361	5.80132	2.98956	1.98609	4.44335	3.02866	4.57845	2.80006	6.51219	4.87347	4.8752	5.0822	1.02806	1.13603	4.98034	6.11558	5.58482	5.0547	4.46473	6.2814	7.60545	2.81994	5.49025	3.96423
ENSMUSG00000002007	Srpk3	0.165111	0.4108	0.183698	0.28871	0.348809	0.0798233	0.30164	0.0247623	-0.0795041	0.996726	0.222136	0.155276	0.0283641	#NA	no	no	no	no	no	238.586	260.433	270.823	308.292	283.539	263.371	280.397	419.534	267.129	280.82	363.439	221.597	364.008	321.888	373.308	358.814	338.474	336.177	338.537	294.836	360.819	406.894	352.144	365.215	404.702	334.64	281.054	375.167	287.406
ENSMUSG00000002010	Idh3g	0.142768	0.47262	-0.391675	0.00557761	-0.248907	0.223253	-0.281203	0.0678365	0.0410764	0.998746	-0.240127	0.168117	0.0120089	0.982612	no	no	no	no	no	712.872	638.109	846.458	732.445	693.201	598.647	842.158	755.361	822.24	830.906	800.576	626.333	564.213	540.512	585.791	453.393	582.42	798.805	665.714	645.452	650.698	541.728	475.984	585.772	553.661	745.334	752.925	552.685	570.848
ENSMUSG00000002012	Pnck	0.344067	0.2466	-0.149763	0.639836	0.194304	0.645176	0.111068	0.699794	0.08104	0.998746	0.192108	0.473305	0.0558416	#NA	no	no	no	no	no	22.1269	35.5573	23.0254	37.2771	44.5697	32.6079	36.7417	69.7563	32.7704	43.5448	40.3822	33.8806	54.6012	31.6306	40.9371	38.0265	34.5589	30.8419	42.0331	33.8663	41.5859	37.4981	33.698	37.5037	57.43	40.5624	26.3195	45.7521	32.7049
ENSMUSG00000002014	Ssr4	0.0320643	0.900174	0.0872668	0.636173	0.119331	0.613295	0.0261855	0.904198	-0.0640126	0.998746	-0.0378271	0.869296	0.355071	0.543789	no	no	no	no	no	114.483	107.633	112.934	113.846	124.226	90.2988	108.291	126.558	111.221	116.416	124.175	91.5691	107.802	130.244	131.584	107.254	122.989	119.255	106.787	101.599	121.088	141.216	115.416	116.083	127.423	106.476	123.138	103.4	107.034
ENSMUSG00000002015	Bcap31	0.285283	0.107302	-0.231783	0.183082	0.0534993	0.876111	-0.0725211	0.764559	0.0944811	0.998746	0.02196	0.939435	-0.657915	0.0273926	no	no	no	no	no	87.5457	80.7246	66.8833	66.4943	72.0701	88.6266	96.6886	101.645	83.4157	119.97	88.8407	79.6651	75.6017	85.5888	80.8996	80.9283	85.3809	72.9925	88.6104	89.6461	67.2714	57.4439	71.6083	83.9368	84.3502	86.1951	99.638	64.968	92.1682
ENSMUSG00000002017	Fam98a	-0.0157223	0.952793	0.0793585	0.68479	0.0636362	0.82476	-0.15026	0.292182	0.0694229	0.998746	-0.0808372	0.627188	-0.0975176	0.861853	no	no	no	no	no	177.016	142.229	166.66	168.251	150.778	172.237	146	124.565	147.963	171.513	200.901	174.897	155.403	162.805	183.242	139.431	190.074	191.22	146.548	181.284	139.435	153.982	153.326	137.514	140.883	159.714	174.837	162.877	171.453
ENSMUSG00000043415	Otud1	2.9088	6.83371e-24	-2.3327	2.49593e-15	0.576101	0.240704	1.04109	1.09031e-06	-0.774773	0.00508429	0.266313	0.365581	-0.668353	0.0848291	yes	yes	no	no	yes	35.5955	22.1032	24.1219	28.2097	29.397	28.4274	689.39	484.308	761.664	670.945	399.783	152.005	35.0008	39.0731	41.9118	40.9517	34.5589	138.789	203.349	193.237	773.009	607.15	375.733	719.714	393.036	57.0409	38.5392	20.1309	32.7049
ENSMUSG00000002028	Kmt2a	0.30228	0.000615552	-0.147642	0.136062	0.154639	0.233734	0.287765	0.0173948	0.0517126	0.998746	0.339477	0.0140928	0.938139	1.37196e-08	no	no	no	no	no	1806.71	1785.55	1715.94	1903.15	1828.31	1740.76	1967.61	2103.65	2054.61	2330.09	2185.68	2693.05	2010.44	1925.75	2076.1	2140.21	2034.91	1833.04	2195.95	1961.26	2548.97	2550.67	2396.77	2237.72	2896.62	2191.64	2066.08	2776.24	2041.58
ENSMUSG00000002031	Ift46	-0.173062	0.541019	0.126531	0.631203	-0.0465303	0.91774	-0.00625133	0.980896	0.124139	0.977477	0.117888	0.56501	-0.0901159	0.881301	no	no	no	no	no	156.813	182.591	118.416	158.176	143.192	122.907	147.934	107.624	128.103	76.4256	157.49	157.499	186.204	114.428	123.786	168.682	120.956	140.845	117.011	148.414	150.443	187.491	161.75	147.336	172.29	193.939	170.137	179.348	126.855
ENSMUSG00000002032	Tmem25	-0.258768	0.287829	0.546994	0.00339331	0.288226	0.30485	0.0314124	0.901539	0.191362	0.880247	0.222774	0.256056	-0.303671	#NA	no	no	no	no	no	101.976	102.828	83.33	119.891	113.795	114.546	105.391	124.565	53.6244	72.8709	106.003	63.1827	117.603	130.244	144.255	142.356	134.17	120.283	122.691	94.6265	86.8412	143.61	118.786	111.618	128.32	133.095	129.717	159.217	97.1235
ENSMUSG00000002043	Trappc6a	-0.193488	0.70895	0.311347	0.442493	0.117859	#NA	-0.0369434	0.927507	-0.147882	0.998746	-0.184825	0	-0.441415	0.587218	no	no	no	no	no	9.62041	8.64906	6.57869	12.0899	11.3795	5.0166	4.83443	8.96867	8.93739	11.5527	3.02866	6.40984	14.0003	8.37282	12.671	9.75039	10.1644	5.14032	6.81618	9.96068	3.66935	11.1696	9.26695	10.7153	3.58937	8.87302	11.2798	4.57521	9.91056
ENSMUSG00000002052	Supt6	0.0393318	0.796231	0.130802	0.194002	0.170134	0.172253	0.24079	0.0802857	-0.0605937	0.998746	0.180196	0.247965	0.372251	0.127363	no	no	no	no	no	491.603	490.114	483.534	495.685	521.56	484.938	467.006	466.371	446.87	587.41	559.293	521.944	540.412	572.142	569.221	564.548	548.877	547.958	557.791	529.908	700.845	690.922	688.282	533.981	608.399	607.168	501.95	744.844	501.475
ENSMUSG00000002055	Spag5	-0.0308295	0.962894	0.461217	0.275506	0.430388	#NA	0.258662	0	-0.13144	0	0.127222	0	0.485913	#NA	no	no	no	no	no	2.88612	0.961007	1.09645	1.00749	6.63804	2.5083	1.93377	2.98956	0	0.888669	6.05732	2.74707	0	5.58188	6.82285	4.8752	4.06576	6.16838	1.13603	3.98427	7.3387	5.58482	5.0547	4.46473	5.38406	3.80272	2.81994	6.40529	1.98211
ENSMUSG00000002058	Unc119	0.0217088	0.972667	0.25341	0.578515	0.275119	#NA	-0.0648572	0.87128	0.18157	0.987713	0.116713	0	-0.244801	0.788565	no	no	no	no	no	6.73429	3.84403	6.57869	7.05242	1.89658	5.0166	5.80132	6.97563	1.98609	5.33202	6.05732	5.49414	7.00016	9.30313	2.92408	7.80032	4.06576	10.2806	7.95221	4.98034	3.66935	4.78699	0	8.03651	7.17874	7.60545	6.57987	4.57521	5.94634
ENSMUSG00000002059	Rab34	-0.133194	0.756039	0.122469	0.741062	-0.0107253	0.986557	-0.0606237	0.865415	0.0488626	0.998746	-0.0117611	0.977172	0.0422921	#NA	no	no	no	no	no	25.0131	23.0642	20.8325	19.1423	29.397	25.083	15.4702	28.899	22.84	15.1074	27.258	19.2295	26.6006	24.1881	36.0637	26.3261	12.1973	16.449	30.6728	14.941	11.008	27.9241	32.8556	21.4307	30.5097	19.0136	31.0194	29.2813	16.848
ENSMUSG00000002064	Sdf2	0.151079	0.568762	-0.257823	0.216013	-0.106745	0.767941	-0.185614	0.365147	-0.028414	0.998746	-0.214028	0.309856	0.40282	0.449491	no	no	no	no	no	71.191	63.4265	60.3046	65.4868	51.2077	61.0353	70.5827	63.7772	61.5687	86.2009	72.6879	61.3513	44.801	63.2613	72.1273	37.0515	58.9535	65.7961	68.1618	60.7602	42.8091	51.8591	47.1772	65.185	48.4565	64.6463	62.0388	51.2423	58.4723
ENSMUSG00000002068	Ccne1	0.0609804	0.928272	-0.0950651	0.861281	-0.0340847	#NA	0.00932504	0.982355	-0.00774663	0.998746	0.00157841	0	-0.0414607	#NA	no	no	no	no	no	4.8102	3.84403	2.1929	8.05991	5.68975	7.5249	2.90066	11.9582	2.97913	2.66601	8.07643	6.40984	7.00016	3.72125	5.84816	5.85024	4.06576	5.14032	7.95221	3.98427	3.66935	6.38266	4.21225	8.03651	10.7681	1.26757	3.75992	6.40529	5.94634
ENSMUSG00000002076	Hsf2bp	0.105433	0.874223	-0.295091	0.528637	-0.189658	#NA	-0.0935388	0	-0.0386436	0	-0.132182	0	#NA	#NA	no	no	no	no	yes	3.84816	2.88302	5.48224	3.02247	0.948291	4.1805	2.90066	3.98607	3.97217	5.33202	4.03822	2.74707	2.80006	2.79094	2.92408	0.975039	3.04932	3.08419	3.40809	3.98427	3.66935	3.98916	0.84245	1.78589	1.79469	3.80272	4.69991	0.915042	2.97317
ENSMUSG00000002083	Bbc3	-0.246383	0.655762	0.00138861	0.997846	-0.244994	#NA	-0.187743	0	0.102716	0	-0.0850269	0	0.00399369	0.996501	no	no	no	no	no	10.5825	2.88302	1.09645	3.02247	2.84487	3.3444	0.966886	3.98607	3.97217	2.66601	0	4.57845	1.40003	4.65156	6.82285	1.95008	1.01644	0	0	6.97248	0	3.19133	4.21225	0.892945	4.48672	3.80272	3.75992	2.74513	1.98211
ENSMUSG00000002100	Mybpc3	-0.167758	0.423442	0.376817	0.0155401	0.209059	0.372078	0.118156	0.405293	0.0224359	0.998746	0.140592	0.330009	0.288355	0.67173	no	no	no	no	no	13216.5	12836.2	14190.2	17556.5	15153.7	12055.7	12835.4	17990.1	11126.1	11850.4	12348.9	9090.98	17087.4	16397.7	19071.8	15066.3	15576.9	15767.4	17511.9	16210	17270.4	16325.2	14523	14914	17910.1	17302.4	15140.3	17777.4	13768.7
ENSMUSG00000002102	Psmc3	-0.040638	0.899263	0.126206	0.576528	0.0855682	0.80504	-0.200243	0.247053	-0.0344784	0.998746	-0.234722	0.199762	-0.721802	0.0145694	no	no	no	no	no	192.408	151.839	194.071	154.146	163.106	126.251	172.106	173.394	151.936	184.843	155.471	113.546	147.003	199.087	174.47	125.78	174.828	221.034	163.588	160.367	160.228	117.281	139.847	140.192	116.655	174.925	150.397	139.086	145.685
ENSMUSG00000002103	Acp2	0.223319	0.196214	-0.26999	0.0785347	-0.0466706	0.88484	-0.194693	0.223292	0.0510415	0.998746	-0.143651	0.417032	-0.473127	0.227329	no	no	no	no	no	138.534	117.243	106.355	127.951	95.7774	142.137	165.338	151.471	147.963	127.08	131.242	134.607	102.202	115.359	102.343	117.98	132.137	133.648	106.787	115.544	113.75	96.5377	113.731	112.511	97.8104	128.025	111.858	106.145	123.882
ENSMUSG00000002104	Rapsn	0.0639999	0.879687	0.149355	0.626664	0.213354	0.582206	0.187927	0.459225	-0.0424681	0.998746	0.145459	0.602296	0.0558416	#NA	no	no	no	no	no	27.8992	28.8302	27.4112	37.2771	27.5004	20.9025	27.0728	35.8747	17.8748	23.1054	39.3726	34.7963	43.401	36.2822	34.1143	30.2262	27.4439	29.8138	32.9449	42.8309	36.6935	38.2959	28.6433	28.5742	37.6884	36.7597	40.4192	28.3663	22.7943
ENSMUSG00000002105	Slc39a13	0.0346769	0.874526	0.00205849	0.990453	0.0367353	0.890886	-0.047177	0.813098	0.155098	0.896579	0.107921	0.539347	0.453104	0.367909	no	no	no	no	no	148.154	142.229	150.213	173.288	136.554	147.99	158.569	142.502	140.019	138.632	164.557	175.813	162.404	142.338	154.976	159.906	163.647	139.817	169.268	156.383	139.435	155.577	140.689	143.764	186.647	168.587	175.776	176.603	118.927
ENSMUSG00000002107	Celf2	-0.0882187	0.656867	0.00157451	0.993408	-0.0866442	0.717084	-0.117248	0.302292	-0.0417108	0.998746	-0.158959	0.178764	-0.984777	0.140468	no	no	no	no	no	1732.64	2193.02	2099.7	2006.92	1919.34	2027.54	1550.89	2120.59	2292.94	1954.18	1340.69	1985.22	1936.24	1775.04	1844.12	1995.91	1880.41	1826.87	1763.12	1929.38	1939.86	1835.81	1855.92	2164.5	1969.67	1858.26	1847.06	1550.08	2060.41
ENSMUSG00000002108	Nr1h3	0.408361	0.0956205	-0.46337	0.0402231	-0.0550097	0.915282	-0.147171	0.579335	0.102879	0.998746	-0.0442921	0.89488	-0.753932	0.296606	no	no	no	no	no	31.7474	23.0642	31.797	31.2322	30.3453	27.5913	42.543	36.8712	35.7496	39.9901	39.3726	44.8689	19.6004	34.4216	14.6204	30.2262	31.5096	35.9822	23.8566	20.9174	24.4623	24.7328	33.698	32.146	26.9203	27.8866	23.4995	36.6017	27.7496
ENSMUSG00000002109	Ddb2	-0.0453289	0.880493	0.27474	0.124855	0.229411	0.352952	0.206005	0.183003	0.124817	0.965142	0.330822	0.0442324	0.349106	0.621809	no	no	no	no	no	91.3939	116.282	129.381	101.756	111.898	96.1515	84.1191	112.607	102.283	87.0896	144.366	95.2318	134.403	117.219	146.204	142.356	115.874	107.947	138.596	114.548	140.658	142.812	135.635	114.297	167.803	128.025	141.937	147.322	143.703
ENSMUSG00000002111	Spi1	-0.413951	0.37832	-0.231504	0.632875	-0.645454	#NA	-0.546983	0	0.293911	0	-0.253072	0	-0.557701	#NA	no	no	no	no	no	6.73429	4.80504	7.67514	5.03745	3.79317	9.1971	2.90066	3.98607	1.98609	4.44335	5.04777	5.49414	2.80006	4.65156	2.92408	2.92512	1.01644	3.08419	1.13603	3.98427	3.66935	2.3935	1.6849	1.78589	1.79469	3.80272	6.57987	2.74513	5.94634
ENSMUSG00000002129	Sf3a1	-0.196831	0.191755	0.159036	0.276364	-0.0377949	0.890852	-0.275078	0.0413187	0.14477	0.910027	-0.130308	0.416743	-0.0074795	0.990517	no	no	no	no	no	240.51	234.486	255.472	240.79	220.952	229.091	157.602	239.164	173.783	240.829	225.131	196.874	211.405	236.299	227.104	221.334	253.093	231.314	211.302	226.107	151.666	204.245	239.256	172.338	236.001	190.136	227.475	252.552	215.059
ENSMUSG00000002147	Stat6	0.297628	0.0273096	-0.208464	0.131971	0.0891641	0.700912	0.18349	0.247895	-0.0544536	0.998746	0.129036	0.46586	0.566943	0.0837464	no	no	no	no	no	210.687	178.747	194.071	209.558	223.797	208.189	230.119	242.154	230.386	325.253	266.522	220.681	226.805	222.345	240.749	221.334	204.304	191.22	256.743	191.245	253.185	284.826	240.098	241.095	236.899	254.783	201.156	293.728	190.283
ENSMUSG00000002205	Vrk3	-0.172339	0.344591	-0.0397713	0.856532	-0.212111	0.31652	-0.0524082	0.792198	0.0708588	0.998746	0.0184505	0.935793	0.227769	0.622559	no	no	no	no	no	105.825	99.9447	89.9087	92.689	102.415	102.84	79.2847	84.7041	87.3878	84.4236	102.974	86.9906	95.2021	92.101	79.9249	68.2528	86.3973	90.4696	90.8824	99.6068	95.403	112.494	97.7242	98.224	91.529	126.757	95.8781	106.145	96.1325
ENSMUSG00000002210	Smg9	-0.0267718	0.93403	0.0635006	0.797141	0.0367288	0.926128	0.155216	0.407275	0.0381617	0.998746	0.193378	0.305445	0.499052	0.335594	no	no	no	no	no	73.1151	94.1787	89.9087	88.659	91.9843	78.5934	78.3178	99.6519	62.5617	99.531	82.7834	82.4122	77.0017	106.056	103.318	79.9532	95.5453	65.7961	93.1545	89.6461	94.1799	131.642	90.1422	104.475	113.065	95.0681	90.2382	122.616	92.1682
ENSMUSG00000002221	Paxip1	0.140825	0.441943	0.030043	0.883507	0.170868	0.409113	0.0679603	0.681317	0.0127244	0.998746	0.0806847	0.628463	0.383439	0.273014	no	no	no	no	no	328.056	242.174	315.777	356.651	307.246	320.226	333.576	293.973	313.802	306.591	408.869	412.061	327.607	306.073	362.586	341.264	397.428	378.327	321.497	286.868	373.05	350.248	338.665	381.288	293.431	330.837	344.973	367.847	376.601
ENSMUSG00000002222	Rmnd5a	0.0229119	0.938239	-0.190924	0.296431	-0.168013	0.50615	0.0908943	0.569679	-0.023831	0.998746	0.0670633	0.707084	-0.539576	0.076457	no	no	no	no	no	304.005	336.352	298.234	240.79	268.366	244.977	298.768	271.053	355.51	222.167	258.446	314.998	324.807	214.902	228.078	276.911	206.337	250.848	279.463	350.616	352.257	307.963	291.488	308.066	305.994	347.316	306.434	259.872	337.95
ENSMUSG00000002227	Mov10	-0.0394293	0.913857	-0.0570399	0.846853	-0.0964692	0.804854	0.035126	0.891394	0.154114	0.959527	0.18924	0.355232	0.0162083	0.98203	no	no	no	no	no	245.32	284.458	234.64	256.91	271.211	239.124	159.536	307.924	193.643	338.583	197.873	288.443	281.406	212.111	286.56	273.986	180.926	191.22	294.232	255.989	373.05	274.454	220.722	229.487	409.188	330.837	261.315	307.454	218.032
ENSMUSG00000002228	Ppm1j	-0.418361	0.0779457	0.763665	0.000105087	0.345304	0.250144	0.145725	0.512436	0.0679697	0.998746	0.213695	0.328176	1.29542	0.00317745	no	no	yes	no	no	102.938	113.399	119.513	115.861	121.381	111.201	71.5496	140.509	58.5896	78.2029	87.8312	60.4356	173.604	151.641	172.521	172.582	125.022	94.5818	162.452	113.552	95.403	180.31	136.477	111.618	158.83	125.49	135.357	191.244	108.025
ENSMUSG00000002233	Rhoc	0.236331	0.512146	-0.126265	0.720261	0.110065	0.831883	0.503813	0.0344588	-0.403786	0.470373	0.100027	0.768172	1.38834	1.82045e-08	no	no	yes	no	no	28.8612	24.0252	30.7005	23.1723	28.4487	25.083	31.9073	56.8016	32.7704	23.1054	20.1911	29.3021	30.8007	38.1428	25.342	21.4509	21.3452	38.0384	54.5294	41.8349	64.8251	51.0612	31.1707	25.8954	29.6123	46.9003	22.5595	40.2618	22.7943
ENSMUSG00000002249	Tead3	-0.0832957	0.747019	0.330332	0.042085	0.247037	0.285942	0.268415	0.158665	0.0107561	0.998746	0.279171	0.179329	0.264967	0.768695	no	no	no	no	no	168.357	197.006	179.817	230.715	220.004	191.467	151.801	234.182	122.144	211.503	220.083	177.644	252.006	226.996	242.699	239.86	241.913	218.978	223.798	213.159	250.739	315.144	272.954	254.489	312.275	238.304	234.055	342.226	161.542
ENSMUSG00000002250	Ppard	-0.201963	0.333025	0.292262	0.0902707	0.0902998	0.772206	0.330207	0.00757228	-0.0347355	0.998746	0.295471	0.0443392	0.835649	0.00864073	no	no	no	no	no	151.04	145.112	134.863	131.981	146.037	114.546	83.1522	130.544	121.151	103.974	147.395	124.534	106.402	157.223	163.749	127.73	157.548	162.434	179.493	186.265	157.782	198.66	181.127	187.518	187.545	169.855	162.617	186.669	159.56
ENSMUSG00000002257	Def6	0.0257906	0.967302	0.348328	0.400773	0.374119	#NA	0.336409	0.259465	-0.0366543	0.998746	0.299755	0	0.0734728	0.899821	no	no	no	no	no	7.69633	3.84403	4.38579	6.04493	4.74146	6.6888	4.83443	8.96867	1.98609	5.33202	6.05732	7.32553	11.2002	7.4425	10.7216	3.90016	8.13151	8.22451	7.95221	3.98427	12.2312	9.57398	11.7943	8.92945	9.87077	10.1406	6.57987	9.15042	6.93739
ENSMUSG00000099696	2900052N01Rik	2.80994	2.19297e-19	-2.42359	2.29668e-14	0.386347	#NA	0.492429	0	-0.369787	0	0.122642	0	#NA	#NA	no	no	no	no	no	0	0	0	0	0	0	17.404	8.96867	34.7565	70.2049	31.2962	18.3138	0	0.930313	2.92408	0.975039	3.04932	0	1.13603	1.99214	1.22312	4.78699	2.52735	4.46473	0.897343	0	0	1.83008	0.991056
ENSMUSG00000002266	Zim1	-0.0946116	0.824736	-0.476355	0.0788781	-0.570966	0.0958482	-0.180987	0.515292	0.247608	0.912563	0.0666216	0.848703	#NA	#NA	no	no	no	no	no	22.1269	44.2063	32.8934	41.3071	38.8799	27.5913	45.4437	21.9234	40.7148	28.4374	21.2006	33.8806	26.6006	15.8153	28.2661	21.4509	19.3123	19.5332	28.4008	42.8309	28.1317	26.3285	27.8009	29.4672	58.3273	41.83	32.8993	39.3468	22.7943
ENSMUSG00000002274	Metrn	-0.133926	0.748739	0.323489	0.272002	0.189563	0.671939	-0.109664	0.739496	-0.0706521	0.998746	-0.180316	0	-0.114537	0.899849	no	no	no	no	no	20.2029	14.4151	18.6396	19.1423	25.6039	16.722	13.5364	21.9234	12.9096	19.5507	22.2102	12.8197	21.0005	23.2578	23.3926	20.4758	19.3123	25.7016	24.9927	18.9253	13.4543	19.9458	9.26695	21.4307	16.1522	16.4785	15.0397	22.876	14.8658
ENSMUSG00000002279	Lmf1	0.224574	0.218871	0.0991376	0.616175	0.323712	0.110535	0.178311	0.25919	0.0666615	0.998746	0.244972	0.13927	0.178552	0.794042	no	no	no	no	no	397.323	329.625	273.016	412.063	402.076	411.361	428.331	462.385	337.635	392.792	583.522	417.555	450.81	444.69	431.789	456.318	492.973	539.733	420.331	408.388	371.827	443.595	471.772	537.553	419.059	422.102	428.631	501.443	496.519
ENSMUSG00000002280	Narfl	0.148898	0.395284	-0.0321817	0.873005	0.116716	0.605386	0.1378	0.392809	-0.0299462	0.998746	0.107854	0.538349	0.10182	0.886358	no	no	no	no	no	162.585	147.034	166.66	176.311	201.986	154.678	175.973	219.234	164.845	210.615	201.911	150.173	173.604	173.969	179.344	197.933	180.926	190.192	219.254	195.229	190.806	201.054	189.551	172.338	215.362	190.136	187.996	224.185	151.632
ENSMUSG00000020473	Aebp1	1.33627	8.22866e-12	-1.19497	1.26589e-09	0.141299	0.755168	-0.24654	0.39426	-0.124294	0.998746	-0.370834	0	0.913848	0.00784101	yes	no	no	no	no	26.9371	20.1811	29.6041	21.1573	20.8624	36.7884	74.4503	82.711	92.353	61.3182	62.5923	63.1827	23.8005	24.1881	32.1649	22.4259	26.4274	45.2348	24.9927	18.9253	17.1236	16.7545	14.3217	35.7178	10.7681	13.9433	22.5595	15.5557	22.7943
ENSMUSG00000002297	Dbf4	0.291201	0.492778	-0.339692	0.352013	-0.0484912	#NA	0.0711955	0.852388	-0.141178	0.998746	-0.0699822	0	-0.368364	0.583014	no	no	no	no	no	10.5825	18.2591	5.48224	14.1048	10.4312	9.1971	9.66886	16.9408	13.9026	11.5527	13.1242	22.8923	9.80022	11.1638	7.79755	9.75039	9.14795	17.4771	11.3603	8.96461	17.1236	9.57398	14.3217	16.073	10.7681	7.60545	13.1597	9.15042	14.8658
ENSMUSG00000002307	Daxx	0.0403564	0.914836	0.166218	0.514382	0.206575	0.529635	-0.166514	0.480475	0.356788	0.402442	0.190275	0.417221	0.643641	0.0322832	no	no	no	no	no	50.9882	46.1283	48.2437	40.2996	43.6214	42.6411	29.9735	49.8259	35.7496	43.5448	59.5637	61.3513	51.8012	53.0278	55.5575	50.702	65.0521	41.1225	54.5294	30.8781	35.4704	42.2851	48.8621	34.8249	60.122	49.4354	46.0591	68.6281	42.6154
ENSMUSG00000002308	Cd320	0.107901	0.754742	0.0139267	0.966208	0.121828	0.767336	0.261319	0.295851	-0.327725	0.692336	-0.0664052	0.846977	-0.314208	0.722121	no	no	no	no	no	45.2159	34.5963	59.2082	47.352	35.0868	43.4772	40.6092	48.8294	53.6244	35.5468	52.4968	55.8571	32.2007	53.9582	52.6334	37.0515	45.7398	65.7961	69.2978	46.8152	74.6101	52.6569	49.7046	56.2555	60.122	53.2381	39.4792	18.3008	43.6065
ENSMUSG00000002319	Ipo4	-0.0268954	0.926971	0.371493	0.015195	0.344598	0.0933359	0.107059	0.512099	0.0711845	0.998746	0.178244	0.260067	1.20424	0.000342498	no	no	yes	no	no	152.002	142.229	178.721	191.423	167.848	162.203	138.265	160.439	144.984	190.175	220.083	120.871	246.405	202.808	206.635	202.808	215.485	204.585	196.533	182.28	154.113	222.595	185.339	177.696	193.826	183.798	203.976	229.676	171.453
ENSMUSG00000002320	Tm9sf1	0.0381056	0.893171	0.0324716	0.89127	0.0705773	0.820581	-0.238536	0.169289	0.0790231	0.998746	-0.159513	0.415209	-0.349759	0.430509	no	no	no	no	no	113.521	108.594	127.188	150.116	105.26	114.546	111.192	139.513	100.297	127.08	156.481	104.389	116.203	129.314	130.609	113.105	149.417	116.171	89.7464	115.544	84.395	113.292	116.258	100.903	100.502	92.533	100.578	118.955	104.061
ENSMUSG00000002325	Irf9	0.0743671	0.789575	0.184256	0.33894	0.258623	0.281296	0.167547	0.460324	0.0205532	0.998746	0.1881	0.417032	0.141717	0.729496	no	no	no	no	no	63.4947	61.5044	48.2437	58.4344	70.1736	62.7075	61.8807	60.7876	63.5548	71.0935	61.5828	66.8454	74.2017	81.8675	68.2285	61.4275	90.4631	65.7961	72.7059	55.7798	64.8251	67.8157	109.519	64.292	65.506	63.3787	64.8587	80.5237	76.3113
ENSMUSG00000002326	Gmpr2	0.160354	0.613642	0.0162213	0.96096	0.176575	0.632463	-0.00762718	0.981822	0.0403654	0.998746	0.0327382	0.924734	-0.0943601	0.878335	no	no	no	no	no	52.9123	41.3233	38.3757	45.337	50.2594	27.5913	37.7086	34.8781	61.5687	55.9862	49.4681	48.5316	50.4011	53.9582	55.5575	32.1763	51.8384	48.319	42.0331	42.8309	35.4704	54.2526	50.547	37.5037	56.5326	50.703	35.7193	47.5822	27.7496
ENSMUSG00000002329	Mdp1	0.121422	0.656836	-0.152321	0.507002	-0.0308993	0.943286	-0.253677	0.299725	0.142486	0.990641	-0.11119	0.709849	0.1197	0.8483	no	no	no	no	no	58.6845	62.4655	67.9798	66.4943	68.277	40.1328	84.1191	69.7563	64.5478	65.7615	51.4872	60.4356	50.4011	59.54	61.4057	56.5523	69.1179	55.5154	70.4339	77.6933	45.2553	35.1046	44.6499	33.039	58.3273	53.2381	73.3185	49.4123	54.5081
ENSMUSG00000002332	Dhrs1	-0.202554	0.418157	0.116317	0.645205	-0.0862373	0.816391	-0.37689	0.0613117	-0.0444118	0.998746	-0.421302	0.0671681	-0.244584	0.738179	no	no	no	no	no	76.9633	57.6604	54.8224	63.4718	60.6906	47.6577	54.1456	60.7876	40.7148	40.8788	53.5064	60.4356	43.401	68.8432	51.6588	59.4774	56.9206	55.5154	52.2574	56.7759	37.9166	40.6894	43.8074	45.5402	44.8672	46.9003	61.0988	28.3663	41.6244
ENSMUSG00000002342	Tmem161a	0.217814	0.138644	-0.20801	0.134207	0.00980387	0.975233	-0.179325	0.277025	-0.0164738	0.998746	-0.195799	0.259715	0.341562	0.524023	no	no	no	no	no	194.332	169.137	169.949	208.55	182.072	164.712	236.887	191.332	204.567	221.279	238.255	179.475	166.604	196.296	177.394	154.056	207.354	192.248	154.5	178.296	144.328	182.704	165.12	164.302	140.883	136.898	195.516	142.747	151.632
ENSMUSG00000002343	Armc6	0.0565675	0.888814	-0.0156644	0.963761	0.0409031	0.937101	0.042976	0.89443	-0.141517	0.990641	-0.0985407	0.744904	0.227442	0.771168	no	no	no	no	no	36.5576	36.5183	30.7005	34.2546	43.6214	23.4108	25.139	33.8816	32.7704	40.8788	41.3917	39.3747	23.8005	34.4216	33.1396	29.2512	44.7233	44.2067	44.3052	26.8938	40.3628	45.4764	33.698	31.2531	33.2017	25.3515	27.2595	45.7521	31.7138
ENSMUSG00000002345	2310045N01Rik	-0.186347	0.445243	0.244071	0.231754	0.0577246	0.881464	-0.0533878	0.839122	0.0623729	0.998746	0.00898511	0.976874	-0.528007	0.292822	no	no	no	no	no	84.6596	76.8806	63.594	93.6965	102.415	66.0519	63.8145	85.7006	59.5826	58.6522	88.8407	68.6768	85.4019	70.7038	85.773	102.379	87.4138	77.1048	88.6104	65.7405	74.6101	94.1442	79.1903	83.9368	75.3768	67.1815	86.4783	107.975	70.365
ENSMUSG00000002346	Slc25a42	-0.37476	0.0569692	0.6521	9.24437e-05	0.27734	0.291756	0.0175546	0.941579	-0.0100513	0.998746	0.00750331	0.978208	0.93633	0.105813	no	no	no	no	no	592.617	665.978	832.204	944.017	937.86	679.749	764.807	383.66	523.334	565.194	690.535	596.115	1068.22	997.296	864.553	997.465	1051	733.009	704.339	669.358	773.009	919.102	976.4	875.086	743.897	752.94	1020.82	868.375	707.614
ENSMUSG00000002365	Snx9	0.189061	0.308817	-0.00587999	0.978382	0.183181	0.420442	0.281765	0.0580381	-0.10885	0.977477	0.172916	0.319344	-0.546864	0.148153	no	no	no	no	no	101.976	83.6076	89.9087	77.5767	87.2428	88.6266	116.026	102.641	114.2	79.9802	94.8981	99.8103	93.8021	101.404	116.963	104.329	89.4467	96.638	107.923	96.6186	113.75	142.014	106.149	113.404	109.476	102.674	103.398	100.655	106.043
ENSMUSG00000002372	Ranbp3	0.0814606	0.71075	0.174666	0.273616	0.256126	0.183276	0.159562	0.218089	0.0319843	0.998746	0.191547	0.163947	0.557835	0.0835329	no	no	no	no	no	160.661	155.683	160.081	177.318	169.744	158.023	159.536	184.356	122.144	187.509	210.997	175.813	180.604	209.32	205.66	190.133	224.633	167.574	188.581	170.328	172.459	224.989	188.709	200.02	200.107	206.615	198.336	206.799	181.363
ENSMUSG00000002379	Ndufa11	0.0920453	0.722611	-0.214493	0.251994	-0.122447	0.675411	-0.445603	0.0203585	0.206585	0.91652	-0.239018	0.290027	-0.261528	0.728311	no	no	no	no	no	184.712	159.527	198.457	143.063	162.158	171.4	182.742	224.217	199.602	165.292	191.815	127.281	159.604	146.059	163.749	112.13	159.581	191.22	186.309	156.383	111.304	98.1333	83.4026	108.046	131.909	171.123	180.476	141.831	122.891
ENSMUSG00000002393	Nr2f6	0.170343	0.580386	-0.123277	0.665239	0.047066	0.923619	-0.153903	0.566771	0.169696	0.975767	0.0157923	0.966208	0.115608	0.858141	no	no	no	no	no	60.6086	34.5963	46.0508	65.4868	47.4146	66.888	64.7814	73.7424	45.68	68.4275	60.5732	53.1101	70.0016	63.2613	41.9118	43.8768	69.1179	47.2909	64.7537	62.7523	41.5859	43.0829	50.547	32.146	61.9167	40.5624	70.4986	43.922	54.5081
ENSMUSG00000002395	Use1	0.12607	0.564826	-0.253981	0.12732	-0.127911	0.630344	0.192724	0.278713	-0.264016	0.534046	-0.0712926	0.754422	0.28367	0.528704	no	no	no	no	no	105.825	98.9837	97.5839	121.906	102.415	104.512	119.894	124.565	116.186	101.308	127.204	103.473	86.8019	90.2404	121.837	91.6537	70.1343	113.087	112.467	114.548	150.443	158.769	110.361	116.976	131.909	96.3357	104.338	110.72	92.1682
ENSMUSG00000002396	Ocel1	-0.175576	0.523095	0.245972	0.270459	0.0703959	0.860473	0.18366	0.362341	0.0222641	0.998746	0.205925	0.320968	-0.299035	0.594512	no	no	no	no	no	62.5327	47.0893	50.4366	60.4493	57.8458	53.5104	27.0728	42.8503	54.6174	59.5408	49.4681	56.7728	67.2015	54.8885	69.2032	54.6022	52.8548	52.4312	52.2574	54.7837	67.2714	73.4005	76.663	73.2215	79.8635	51.9706	65.7987	72.2883	61.4455
ENSMUSG00000002409	Dyrk1b	-0.360272	0.0670986	0.525733	0.00211607	0.165461	0.57059	0.0754684	0.729621	0.107216	0.989885	0.182684	0.345801	0.576509	0.196054	no	no	no	no	no	218.383	174.903	189.685	165.228	195.348	186.45	108.291	159.443	104.27	142.187	222.102	130.028	245.005	238.16	205.66	218.409	194.14	176.827	214.71	192.241	171.236	242.541	229.147	197.341	198.313	206.615	246.275	274.513	155.596
ENSMUSG00000002413	Braf	-0.308375	0.0251508	0.237745	0.0861822	-0.0706302	0.780515	0.0471629	0.751947	-0.0880538	0.975767	-0.0408908	0.800128	-0.12739	0.764657	no	no	no	no	no	608.01	768.806	783.96	694.16	641.045	703.996	693.258	619.835	484.605	471.883	562.322	535.679	763.017	657.731	709.577	717.629	571.239	575.716	795.221	729.122	818.265	779.482	699.234	716.142	795.046	712.377	742.585	616.738	759.149
ENSMUSG00000002416	Ndufb2	0.0213285	0.941733	-0.133434	0.490083	-0.112106	0.682309	-0.238617	0.157777	0.0163943	0.998746	-0.222223	0.229082	-0.420351	0.601489	no	no	no	no	no	112.559	101.867	105.259	126.944	107.157	115.382	118.927	90.6832	117.179	141.298	127.204	84.2436	95.2021	101.404	105.267	95.5539	117.907	100.75	124.963	82.6736	118.642	83.7724	90.1422	87.5086	83.4529	105.209	95.8781	86.0139	105.052
ENSMUSG00000002428	Hltf	-0.315537	0.0176865	0.253597	0.0576557	-0.0619398	0.806401	0.0920965	0.566149	-0.0124755	0.998746	0.079621	0.641661	0.0642882	0.900921	no	no	no	no	no	244.358	341.157	249.99	305.269	300.608	265.88	226.251	233.185	233.365	231.054	189.796	248.152	309.407	274.442	272.914	304.212	232.765	242.623	295.368	310.773	318.01	339.079	363.096	278.599	357.143	299.148	296.094	344.056	321.102
ENSMUSG00000002455	Prpf6	-0.0107864	0.962894	0.175459	0.222642	0.164672	0.395453	0.13023	0.307397	-0.0377205	0.998746	0.0925094	0.51638	0.204466	0.580471	no	no	no	no	no	220.307	172.981	191.878	202.505	200.089	191.467	210.781	154.46	186.692	212.392	209.987	195.042	190.404	209.32	262.193	235.96	230.732	194.304	216.982	205.19	234.838	240.147	246.838	207.163	207.286	230.699	221.836	236.996	203.167
ENSMUSG00000045875	Adra1a	-0.606865	0.000133096	0.681051	8.17659e-06	0.0741852	0.823728	0.481364	0.000392959	-0.201141	0.756765	0.280224	0.100927	#NA	#NA	no	no	no	no	no	751.354	1163.78	942.945	950.062	868.635	761.687	445.735	670.657	540.216	461.219	832.882	534.763	889.02	893.1	904.516	991.615	1092.67	969.464	1229.18	1184.32	1597.39	1419.34	1319.28	1404.6	1158.47	1276.45	1214.46	1175.83	1312.16
ENSMUSG00000002475	Abhd3	0.418734	0.22306	-0.504123	0.0976966	-0.0853889	0.894476	-0.145643	0.640516	-0.228494	0.953617	-0.374137	0	0.0404556	#NA	no	no	no	no	no	18.2788	18.2591	17.5432	22.1648	10.4312	20.0664	19.3377	15.9443	28.7983	39.1015	22.2102	25.6393	15.4003	15.8153	18.5192	26.3261	6.09864	16.449	13.6324	17.9292	19.5699	18.3501	14.3217	13.3942	17.0495	12.6757	15.0397	11.8955	8.91951
ENSMUSG00000002477	Snrpd1	0.144148	0.780647	-0.192147	0.645239	-0.0479983	0.949929	-0.213595	0.496368	0.204153	0.975767	-0.00944176	0	-0.536968	0.384427	no	no	no	no	no	17.3167	13.4541	5.48224	9.0674	21.8107	10.8693	12.5695	13.9513	17.8748	18.6621	17.1624	9.15691	23.8005	10.2334	6.82285	10.7254	10.1644	15.421	12.4963	8.96461	14.6774	11.9675	10.9519	6.25062	11.6655	16.4785	15.0397	10.9805	14.8658
ENSMUSG00000002486	Tchp	0.0303684	0.944927	0.214989	0.446679	0.245358	0.50615	0.0148628	0.96203	0.211839	0.927447	0.226701	0.358316	0.812044	0.0388782	no	no	no	no	no	51.9502	48.0504	41.665	55.4119	58.7941	40.1328	26.1059	39.8607	39.7217	48.8768	78.7452	69.5925	47.6011	55.8188	66.2792	61.4275	57.937	67.8522	37.489	39.8427	44.0322	74.1984	61.4989	51.7908	58.3273	59.576	49.819	85.0989	53.517
ENSMUSG00000002489	Tiam1	-0.321846	0.0933618	0.720782	1.90209e-06	0.398935	0.0628306	0.331264	0.0480036	-0.212766	0.803968	0.118498	0.580831	-0.931942	#NA	no	no	no	no	no	67.3429	65.3485	64.6904	68.5093	73.9667	62.7075	62.8476	63.7772	61.5687	46.2108	44.4204	39.3747	96.6022	80.9372	89.6718	102.379	80.2987	89.4415	77.2501	78.6894	84.395	102.122	107.834	88.4016	73.5821	68.449	66.7387	100.655	71.3561
ENSMUSG00000002496	Tsc2	0.234905	0.0194461	-0.0771835	0.527609	0.157721	0.255417	0.00938943	0.949866	0.108223	0.912599	0.117613	0.324385	0.52613	0.0583499	no	no	no	no	no	635.909	537.203	578.924	631.696	580.354	525.907	622.675	707.528	652.43	795.359	710.726	627.248	655.215	614.937	692.032	603.549	668.817	665.157	640.721	616.566	593.211	631.085	594.77	589.344	707.106	643.928	606.288	757.655	578.777
ENSMUSG00000002500	Rpl3l	0.0135609	0.95906	0.138955	0.429482	0.152516	0.509542	0.0837786	0.609099	0.0407402	0.998746	0.124519	0.432339	0.132751	#NA	no	no	no	no	no	614.744	497.802	630.458	659.905	563.285	515.873	627.509	536.127	409.134	672.723	703.659	564.981	597.813	670.756	574.094	599.649	748.099	693.943	580.511	607.602	563.856	715.655	731.247	659.886	554.558	680.688	689.006	790.596	601.571
ENSMUSG00000002504	Slc9a3r2	-0.172582	0.542746	-0.104281	0.707624	-0.276863	0.357528	-0.21266	0.302581	0.333885	0.402442	0.121225	0.606118	0.192305	0.614898	no	no	no	no	no	88.5078	56.6994	66.8833	67.5018	49.3111	70.2324	79.2847	58.7946	54.6174	48.8768	69.6592	40.2904	49.0011	61.4007	45.8106	57.5273	50.822	58.5996	54.5294	70.7208	53.8171	63.0287	48.0197	60.7203	69.9928	65.9139	72.3786	90.5891	67.3918
ENSMUSG00000002524	Puf60	0.264451	0.232418	-0.316117	0.105382	-0.0516663	0.900158	0.0127843	0.960162	0.0251998	0.998746	0.0379841	0.88977	0.334742	0.273367	no	no	no	no	no	137.572	101.867	88.8123	135.004	84.3979	90.2988	127.629	114.6	140.019	121.748	158.5	113.546	99.4022	103.265	95.52	76.0531	100.627	138.789	122.691	104.587	103.965	120.473	118.786	100.903	91.529	120.42	117.498	123.531	97.1235
ENSMUSG00000002546	Golga2	0.151483	0.280258	0.0891151	0.530422	0.240598	0.111925	0.151384	0.30651	-0.0168942	0.998746	0.13449	0.399406	0.179893	0.62295	no	no	no	no	no	310.739	251.784	289.462	315.344	281.643	275.913	301.669	323.869	288.976	352.802	372.525	280.201	351.408	336.773	326.522	388.066	319.162	323.84	312.408	289.856	352.257	375.779	368.993	311.638	335.606	290.275	312.074	410.854	282.451
ENSMUSG00000002550	Uck1	0.0934297	0.787715	0.193742	0.437583	0.287172	0.349267	-0.245128	0.320074	0.295776	0.768856	0.0506481	0.883219	0.337014	0.600652	no	no	no	no	no	38.4816	44.2063	36.1828	41.3071	35.0868	24.2469	32.8741	40.8573	35.7496	32.8808	50.4777	42.1218	46.201	40.9338	50.6841	39.0016	53.8713	41.1225	19.3125	33.8663	20.793	39.8916	31.1707	35.7178	34.9964	29.1542	43.2391	46.6671	47.5707
ENSMUSG00000026628	Atf3	1.19824	0.000112335	-1.11404	0.000285681	0.0842038	0.908677	0.60085	0.000877501	-0.522013	0.0324433	0.0788371	0.774744	3.3857	8.36502e-28	yes	no	yes	yes	yes	7.69633	4.80504	6.57869	76.5692	9.48291	18.3942	1600.2	866.971	407.148	227.499	302.866	70.5082	5.60012	9.30313	10.7216	10.7254	5.0822	193.276	339.673	157.379	1265.92	1314.83	251.05	1274.23	434.314	21.5488	6.57987	39.3468	21.8032
ENSMUSG00000002578	Ikzf4	-0.231734	0.676267	0.237609	0.620234	0.00587521	#NA	-0.0520759	0.897869	0.0979738	0.998746	0.0458979	0	0.600509	0.424089	no	no	no	no	no	6.73429	5.76604	7.67514	8.05991	1.89658	9.1971	4.83443	10.9617	1.98609	0	3.02866	9.15691	9.80022	9.30313	3.89877	4.8752	6.09864	6.16838	4.54412	4.98034	6.11558	5.58482	6.7396	9.8224	11.6655	2.53515	3.75992	9.15042	6.93739
ENSMUSG00000002580	Mien1	-0.122814	0.836304	0.0228471	0.965662	-0.0999668	#NA	-0.534623	0.0474541	0.145688	0.998746	-0.388935	0	-0.415388	0.620626	no	no	no	no	no	8.65837	8.64906	2.1929	5.03745	13.2761	8.361	11.6026	8.96867	6.9513	4.44335	5.04777	4.57845	5.60012	6.51219	7.79755	5.85024	8.13151	8.22451	4.54412	5.97641	3.66935	2.3935	0.84245	2.67884	7.17874	3.80272	5.63989	2.74513	0.991056
ENSMUSG00000002602	Axl	0.927704	2.47428e-06	-1.34634	1.22168e-12	-0.418632	0.168198	-0.14703	0.592087	-0.118499	0.998746	-0.265529	0.307529	-1.09135	0.0702509	no	no	no	no	no	118.331	129.736	117.32	85.6366	89.1394	137.956	319.073	257.102	243.296	194.619	114.08	247.237	70.0016	78.1463	77.9755	73.128	85.3809	104.862	106.787	87.654	125.981	90.155	54.7593	158.944	70.8901	79.8572	105.278	78.6936	127.846
ENSMUSG00000002603	Tgfb1	0.452531	0.0733494	-0.773912	0.000511116	-0.321381	0.376624	-0.237289	0.371954	0.138335	0.996726	-0.0989537	0.760121	0.106996	0.820056	no	no	no	no	no	30.7853	36.5183	31.797	26.1947	22.759	30.9357	53.1788	58.7946	30.7843	39.9901	35.3344	35.7119	29.4007	26.0488	23.3926	16.5757	17.2795	26.7297	30.6728	34.8624	29.3548	24.7328	13.4792	19.6448	31.407	35.4921	24.4395	33.8566	27.7496
ENSMUSG00000002608	Ccdc97	0.112088	0.613642	0.0534182	0.805647	0.165506	0.489617	0.016959	0.929467	-0.0440895	0.998746	-0.0271305	0.894027	0.634529	0.089425	no	no	no	no	no	162.585	170.098	190.782	204.52	179.227	154.678	134.397	167.415	203.574	237.275	219.073	187.717	165.204	221.414	202.736	195.008	198.206	209.725	211.302	170.328	170.013	204.245	193.764	168.767	170.495	164.785	176.716	190.329	175.417
ENSMUSG00000002617	Zfp40	-0.306789	0.356618	-0.10421	0.777371	-0.410999	0.270656	-0.264129	0.0952746	0.193719	0.814145	-0.0704102	0.737387	-0.202445	0.741753	no	no	no	no	no	105.825	123.009	106.355	92.689	91.9843	105.349	137.298	116.593	53.6244	36.4354	73.6974	71.4239	91.002	58.6097	55.5575	101.404	58.9535	84.3012	94.2905	97.6147	90.5106	90.9528	85.0875	76.7933	101.4	107.744	83.6583	128.106	103.07
ENSMUSG00000002625	Akap8l	-0.226604	0.140666	0.239812	0.0888631	0.0132074	0.966736	0.0935519	0.631436	0.132572	0.972404	0.226124	0.205665	0.421655	0.137369	no	no	no	no	no	515.654	657.329	569.056	716.325	673.287	515.037	479.576	580.97	435.946	434.559	579.484	588.789	656.615	585.167	636.475	662.052	599.699	541.789	666.85	638.48	627.458	792.247	777.582	580.414	885.678	735.193	734.125	897.656	548.054
ENSMUSG00000002635	Pdcd2l	0.403191	0.093082	-0.417885	0.0634263	-0.0146945	0.978429	-0.0571864	0.856443	0.104198	0.998746	0.0470119	0.890803	-0.431983	0.543761	no	no	no	no	no	36.5576	29.7912	38.3757	28.2097	26.5522	32.6079	51.245	35.8747	39.7217	55.9862	45.4299	32.0492	21.0005	26.9791	37.0384	34.1264	32.5261	35.9822	27.2647	36.8545	19.5699	37.4981	38.7527	27.6813	30.5097	25.3515	36.6593	30.1964	46.5797
ENSMUSG00000002658	Gtf2f1	0.317125	0.190389	-0.198941	0.420738	0.118184	0.767941	-0.11177	0.662595	0.0714746	0.998746	-0.0402953	0.89731	0.461691	0.266151	no	no	no	no	no	41.3678	33.6352	37.2792	38.2846	39.8282	32.6079	52.2119	44.8433	37.7357	58.6522	53.5064	35.7119	35.0008	40.9338	53.6081	32.1763	44.7233	35.9822	37.489	40.8388	39.1397	32.7111	30.3282	33.039	30.5097	39.2948	48.879	40.2618	30.7227
ENSMUSG00000002660	Clpp	-0.0743906	0.845959	-0.000117487	0.999681	-0.0745081	0.873197	-0.493911	0.0250591	0.417983	0.349135	-0.075928	0.812923	-0.280755	0.683319	no	no	no	no	no	72.1531	49.0114	72.3656	46.3445	54.0526	45.9855	57.0463	43.8468	50.6452	60.4295	72.6879	35.7119	46.201	60.4703	46.7853	36.0765	63.0192	66.8241	51.1214	53.7877	33.0241	29.5198	34.5405	28.5742	35.8937	77.3221	61.0988	50.3273	53.517
ENSMUSG00000002661	Alkbh7	0.151507	0.671699	-0.182299	0.547583	-0.030792	0.95808	-0.508214	0.0560675	0.246749	0.94768	-0.261466	0.405245	-0.371753	0.66354	no	no	no	no	no	23.089	32.6742	39.4721	35.2621	26.5522	20.9025	26.1059	33.8816	40.7148	33.7694	31.2962	32.9649	21.0005	25.1185	35.089	21.4509	26.4274	42.1506	24.9927	33.8663	19.5699	7.97832	12.6368	8.92945	17.0495	21.5488	30.0794	14.6407	32.7049
ENSMUSG00000002668	Dennd1c	-0.369049	0.460123	0.123483	0.817415	-0.245566	#NA	0.094145	0.804416	0.123439	0.998746	0.217584	0	-0.096068	#NA	no	no	no	no	no	0.962041	4.80504	6.57869	2.01498	7.58633	9.1971	3.86755	2.98956	2.97913	4.44335	3.02866	2.74707	1.40003	3.72125	4.87347	3.90016	3.04932	6.16838	5.68015	4.98034	6.11558	9.57398	4.21225	7.14356	8.97343	6.33787	6.57987	4.57521	10.9016
ENSMUSG00000002679	Med6	0.0316456	0.93197	-0.155535	0.540424	-0.123889	0.736671	-0.2335	0.29071	0.00177338	0.999166	-0.231726	0.321569	-0.469047	0.390929	no	no	no	no	no	62.5327	70.1535	51.5331	62.4643	60.6906	40.1328	49.3112	54.8085	50.6452	87.9783	52.4968	58.6042	46.201	49.3066	54.5828	58.5024	51.8384	54.4874	54.5294	41.8349	45.2553	39.8916	61.4989	55.3626	43.9698	40.5624	46.9991	46.6671	70.365
ENSMUSG00000002688	Prkd1	0.262143	0.332714	-0.299317	0.207982	-0.0371738	0.941475	0.187993	0.366295	-0.0717677	0.998746	0.116225	0.625214	0.455962	0.186759	no	no	no	no	no	42.3298	61.5044	58.1117	41.3071	49.3111	57.6909	66.7152	67.7633	62.5617	81.7576	31.2962	67.7611	58.8013	47.446	46.7853	53.6272	38.6247	57.5716	74.978	71.7169	48.9246	55.8482	57.2866	67.8638	54.7379	76.0545	56.3989	58.5627	56.4902
ENSMUSG00000002699	Lcp2	-0.0724027	0.91166	-0.247731	0.591397	-0.320133	#NA	0.113561	0.756732	-0.0434045	0.998746	0.070156	0	-1.03846	#NA	no	no	no	no	no	4.8102	7.68806	16.4467	5.03745	4.74146	8.361	9.66886	5.97911	12.9096	6.22069	3.02866	5.49414	2.80006	3.72125	9.74694	5.85024	5.0822	5.14032	4.54412	9.96068	8.56181	11.1696	10.1094	10.7153	8.97343	8.87302	8.45983	12.8106	6.93739
ENSMUSG00000002718	Cse1l	-0.000535954	0.999071	-0.255104	0.0642185	-0.255639	0.156027	-0.227919	0.141168	-0.0306735	0.998746	-0.258592	0.127887	-0.203968	0.601372	no	no	no	no	no	247.245	232.564	316.873	232.73	285.436	245.813	268.794	304.935	249.254	224.833	261.474	249.984	186.204	235.369	205.66	189.158	223.617	254.96	206.757	252.005	266.639	217.01	192.079	239.309	183.955	239.572	270.715	213.205	238.845
ENSMUSG00000002728	Naa20	0.16054	0.423328	-0.0966864	0.625372	0.0638532	0.831883	-0.047507	0.810556	-0.143004	0.927483	-0.190511	0.246818	-0.43349	0.397172	no	no	no	no	no	248.207	193.162	224.772	182.356	201.038	228.255	229.152	227.206	264.15	279.931	238.255	196.874	211.405	271.651	248.547	162.832	200.239	242.623	223.798	227.104	178.575	187.491	252.735	216.093	174.982	183.798	179.536	176.603	230.916
ENSMUSG00000002731	Prkra	-0.0946977	0.737449	0.127503	0.577492	0.0328055	0.935871	-0.115361	0.596785	0.151004	0.971954	0.0356428	0.895704	-0.55685	0.280235	no	no	no	no	no	65.4188	80.7246	61.4011	71.5317	63.5355	53.5104	65.7483	56.8016	48.6591	47.9881	74.707	75.0866	65.8015	69.7735	72.1273	72.1529	59.9699	64.768	62.4817	78.6894	44.0322	69.4114	53.0744	66.9709	73.5821	67.1815	78.0184	61.3078	71.3561
ENSMUSG00000002732	Fkbp7	0.0406894	0.938031	-0.295201	0.383727	-0.254512	0.590428	-0.407495	0.123615	0.171203	0.987713	-0.236292	0	-0.599725	0.320572	no	no	no	no	no	31.7474	25.9472	35.0863	15.1123	17.0692	19.2303	24.1722	17.9373	27.8052	18.6621	20.1911	39.3747	16.8004	26.0488	15.5951	11.7005	18.2959	26.7297	21.5846	17.9292	24.4623	10.3718	9.26695	17.8589	17.9469	19.0136	19.7396	13.7256	25.7675
ENSMUSG00000002733	Plekha3	-0.0296444	0.929187	-0.0301253	0.915386	-0.0597698	0.876359	-0.0947928	0.674494	0.13166	0.977477	0.0368676	0.893892	-0.0672877	0.885682	no	no	no	no	no	55.7984	59.5824	60.3046	48.3595	47.4146	60.1992	44.4768	59.7911	54.6174	47.9881	58.5541	59.5199	56.0012	66.9825	50.6841	53.6272	42.6904	47.2909	51.1214	56.7759	51.3709	59.8374	49.7046	51.7908	49.3539	55.7733	54.5189	74.1184	62.4366
ENSMUSG00000002741	Ykt6	0.112128	0.589288	0.104556	0.5658	0.216685	0.299298	-0.131971	0.52691	0.0949468	0.998746	-0.0370239	0.892078	0.158983	0.716866	no	no	no	no	no	105.825	93.2177	103.066	139.034	103.364	112.873	105.391	108.621	110.228	142.187	128.213	117.208	113.403	120.941	124.761	130.655	137.219	139.817	110.195	104.587	122.312	85.368	97.7242	101.796	87.0423	133.095	108.098	83.2688	139.739
ENSMUSG00000002748	Baz1b	0.00509222	0.982179	0.327755	0.00692884	0.332847	0.0371359	0.235717	0.099201	-0.103032	0.977546	0.132685	0.425777	0.321089	0.210521	no	no	no	no	no	1836.54	1489.56	1809.14	1866.88	1832.1	1806.81	1671.75	1334.34	1687.18	1949.74	2172.56	1863.43	2219.05	2349.97	2087.79	2060.26	2589.89	2187.72	1841.5	1827.78	2020.59	2338.45	2767.45	2436.85	1933.77	1778.41	1890.3	2221.72	2008.87
ENSMUSG00000002763	Pex6	0.096057	0.710342	0.154656	0.44083	0.250713	0.299298	-0.0493161	0.816514	0.142455	0.946042	0.093139	0.631023	0.792869	0.0265532	no	no	no	no	no	140.458	89.3737	106.355	105.786	113.795	94.4793	100.556	89.6867	129.096	151.074	113.07	112.63	133.003	143.268	136.457	105.304	131.121	131.592	120.419	119.528	90.5106	106.909	101.936	113.404	118.449	120.42	128.777	110.72	118.927
ENSMUSG00000002767	Mrpl2	0.149557	0.659272	-0.120086	0.694673	0.0294706	0.957467	-0.389681	0.0864534	0.136051	0.994511	-0.25363	0.326716	-0.327843	0.628287	no	no	no	no	no	64.4567	34.5963	61.4011	57.4269	36.0351	50.166	64.7814	61.7841	64.5478	63.9842	41.3917	43.9532	39.2009	45.5853	48.7347	39.9766	75.2165	60.6558	44.3052	52.7916	29.3548	34.3068	30.3282	34.8249	31.407	59.576	46.0591	33.8566	42.6154
ENSMUSG00000002768	Mea1	-0.111686	0.825012	0.254219	0.484994	0.142533	0.803956	-0.0288053	0.938893	0.107814	0.998746	0.079009	0	-0.313868	0.636834	no	no	no	no	no	8.65837	12.4931	12.0609	17.1273	15.1727	10.8693	8.70198	9.96519	14.8957	9.77536	12.1146	13.7354	15.4003	14.885	15.5951	12.6755	9.14795	18.5051	11.3603	7.96854	12.2312	13.5631	18.5339	12.5012	13.4601	20.2812	13.1597	12.8106	13.8748
ENSMUSG00000002769	Gnmt	0.141229	0.823281	-0.0296037	0.958677	0.111625	#NA	0.324219	0.278243	-0.274506	0.927483	0.0497129	0	0.51252	#NA	no	no	no	no	no	5.77225	0.961007	5.48224	4.02996	6.63804	0.8361	3.86755	2.98956	5.95826	1.77734	6.05732	7.32553	4.20009	1.86063	6.82285	5.85024	2.03288	6.16838	5.68015	6.97248	8.56181	7.97832	5.0547	6.25062	2.69203	3.80272	4.69991	3.66017	5.94634
ENSMUSG00000002771	Grin2d	0.17139	0.728551	0.670051	0.0265683	0.841442	0.0279776	0.521291	0.049066	-0.109648	0.998746	0.411643	0	0.0142276	0.990264	no	no	no	no	no	8.65837	2.88302	13.1574	15.1123	11.3795	8.361	16.4371	16.9408	6.9513	9.77536	12.1146	7.32553	23.8005	19.5366	24.3673	24.376	17.2795	14.3929	18.1765	12.9489	17.1236	25.5306	17.6915	17.8589	16.1522	6.33787	17.8596	14.6407	18.8301
ENSMUSG00000002778	Kdelr1	0.0534242	0.850568	-0.127192	0.541204	-0.073768	0.820168	-0.381654	0.0243163	-0.120332	0.987699	-0.501987	0.0081707	-0.463912	0.257118	no	no	no	no	no	118.331	98.0227	112.934	117.876	111.898	118.726	140.199	110.614	132.075	104.863	117.108	100.726	85.4019	119.08	119.887	76.0531	102.66	136.732	102.243	119.528	86.8412	65.4222	85.0875	70.5427	68.1981	83.6599	82.7183	66.7981	86.2219
ENSMUSG00000002781	Tmem143	-0.0266157	0.899415	0.0055974	0.973739	-0.0210183	0.937282	-0.244881	0.0862461	0.0712462	0.998746	-0.173635	0.282995	-0.350907	0.672463	no	no	no	no	no	228.966	183.552	214.904	192.43	208.624	202.336	182.742	220.231	226.414	205.283	194.844	178.56	229.605	208.39	197.863	178.432	204.304	197.388	199.941	214.155	145.551	169.14	174.387	166.981	168.7	190.136	229.355	161.047	185.328
ENSMUSG00000002791	Pdxk-ps	0.121131	0.835763	-0.158373	0.735792	-0.0372422	#NA	0.0259681	0.947912	0.0473375	0.998746	0.0733056	0	0.0950254	#NA	no	no	no	no	no	4.8102	9.61007	3.28934	12.0899	8.53462	7.5249	15.4702	8.96867	7.94435	6.22069	4.03822	9.15691	5.60012	8.37282	4.87347	7.80032	9.14795	8.22451	10.2243	5.97641	2.44623	14.361	7.58205	8.03651	8.07609	8.87302	6.57987	13.7256	3.96423
ENSMUSG00000002797	Ggct	-0.584617	0.00989219	0.384976	0.112564	-0.199641	0.580709	-0.645906	0.00172448	0.359779	0.541266	-0.286127	0.252237	0.193279	0.833232	no	no	no	no	no	55.7984	46.1283	39.4721	43.322	48.3629	44.3133	24.1722	21.9234	25.8191	39.1015	31.2962	33.8806	49.0011	27.9094	37.0384	44.8518	53.8713	27.7577	22.7206	25.8978	17.1236	31.1154	42.965	22.3236	31.407	43.0975	49.819	28.3663	34.687
ENSMUSG00000002799	Jag2	-0.170463	0.598362	0.252214	0.329294	0.0817508	0.858494	0.307113	0.0950825	0.0567074	0.998746	0.363821	0.0780064	0.913084	0.00207779	no	no	no	no	no	80.8114	81.6856	78.9442	78.5842	94.8291	96.9876	97.6555	121.575	46.673	43.5448	77.7356	63.1827	77.0017	95.8222	104.292	96.5289	84.3645	86.3573	132.916	106.579	110.08	139.621	90.9846	102.689	148.959	126.757	95.8781	145.492	93.1593
ENSMUSG00000002803	Btbd6	0.0925913	0.796231	-0.0751717	0.809507	0.0174196	0.973852	-0.078345	0.746628	0.137802	0.976702	0.0594573	0.821647	-0.26808	0.721763	no	no	no	no	no	67.3429	47.0893	64.6904	83.6216	69.2253	56.8548	49.3112	74.7389	53.6244	108.418	50.4777	78.7494	77.0017	65.1219	67.2539	57.5273	58.9535	68.8803	60.2096	72.713	51.3709	66.2201	67.396	60.7203	83.4529	79.8572	75.1985	58.5627	66.4008
ENSMUSG00000002804	Nudt14	-0.144672	0.818679	0.232209	0.634549	0.0875365	#NA	0.0615666	0	-0.0960317	0	-0.0344652	0	-0.0214698	0.984073	no	no	no	no	no	0.962041	5.76604	3.28934	2.01498	2.84487	3.3444	2.90066	4.98259	3.97217	0.888669	2.01911	0	2.80006	0	4.87347	3.90016	6.09864	3.08419	0	2.9882	3.66935	2.3935	5.89715	6.25062	4.48672	1.26757	4.69991	0.915042	1.98211
ENSMUSG00000002808	Epdr1	-0.173573	0.559391	0.0567721	0.858242	-0.116801	0.771409	-0.389319	0.0986699	0.00418616	0.999166	-0.385133	0.144646	#NA	#NA	no	no	no	no	no	51.9502	53.8164	43.8579	30.2247	47.4146	45.1494	43.5099	34.8781	52.6313	36.4354	36.3439	35.7119	39.2009	32.561	40.9371	38.0265	41.674	57.5716	23.8566	46.8152	33.0241	27.9241	34.5405	34.8249	38.5857	54.5057	28.1994	21.046	38.6512
ENSMUSG00000002812	Flii	0.264112	0.0102695	-0.195406	0.06287	0.0687065	0.708381	-0.00926479	0.951214	0.0560666	0.998746	0.0468018	0.744352	0.576375	0.026083	no	no	no	no	no	436.767	402.662	433.097	486.617	436.214	395.475	539.523	522.176	498.508	555.418	556.264	448.689	504.011	492.136	436.663	396.841	462.48	429.731	472.589	462.176	423.198	481.891	399.321	444.687	478.284	476.608	451.191	501.443	398.405
ENSMUSG00000002814	Top3a	-0.145492	0.607311	0.134326	0.593019	-0.0111656	0.981447	0.111788	0.601105	0.11582	0.987713	0.227608	0.254687	0.476926	0.277288	no	no	no	no	no	65.4188	73.9975	60.3046	71.5317	73.9667	61.8714	71.5496	61.7841	52.6313	45.3221	64.6114	69.5925	81.2018	67.9128	71.1526	88.7286	50.822	45.2348	76.114	66.7366	77.0563	93.3463	73.2932	75.9003	106.784	83.6599	85.5383	95.1644	61.4455
ENSMUSG00000002820	Atg4d	0.152577	0.48056	-0.038923	0.870021	0.113654	0.684054	0.0259882	0.909751	0.0265395	0.998746	0.0525276	0.817571	0.612242	0.134855	no	no	no	no	no	82.7355	83.6076	112.934	114.854	113.795	112.037	116.026	111.61	98.3113	127.08	132.252	107.136	92.4021	129.314	132.558	107.254	114.858	93.5538	122.691	108.571	108.857	113.292	98.5667	108.939	111.271	114.082	86.4783	128.106	124.873
ENSMUSG00000002825	Qtrt1	-0.0471662	0.887547	0.286222	0.148129	0.239056	0.377296	0.133549	0.54818	0.0893968	0.998746	0.222946	0.296429	1.02168	0.0449881	no	no	yes	no	no	54.8363	54.7774	53.7259	66.4943	69.2253	54.3465	52.2119	56.8016	57.5965	63.9842	71.6783	39.3747	68.6015	73.4947	70.1779	73.128	83.348	52.4312	62.4817	73.709	57.4864	74.1984	74.9781	65.185	91.529	72.2518	71.4386	91.5042	51.5349
ENSMUSG00000002831	Plin4	0.137271	0.639782	0.231646	0.309866	0.368917	0.17079	0.62194	0.000555189	-0.159652	0.975039	0.462288	0.0375281	-0.339161	#NA	no	no	no	no	no	1307.41	1559.71	1737.87	2249.72	2042.62	1561.83	1478.37	1701.06	1655.4	1800.44	3064	1895.48	1818.64	2057.85	1990.32	2325.47	2806.39	2794.28	2762.83	1858.66	4304.14	2844.27	2839.9	3538.74	3093.14	2878.66	2380.97	3099.25	2304.21
ENSMUSG00000002833	Hdgfrp2	-0.0208107	0.943741	0.408479	0.0067333	0.387669	0.0556585	0.252551	0.137389	-0.0525166	0.998746	0.200035	0.291209	0.511222	0.1755	no	no	no	no	no	208.763	142.229	165.564	176.311	171.641	186.45	146.967	195.318	130.089	172.402	234.216	157.499	229.605	248.394	227.104	260.336	218.534	208.697	223.798	188.257	222.607	267.274	224.934	204.484	221.644	179.996	209.616	272.682	155.596
ENSMUSG00000002835	Chaf1a	-0.651063	0.102024	1.26701	8.22948e-05	0.615945	#NA	0.441624	0.110304	-0.0334441	0.998746	0.40818	0	0.564146	0.421205	no	no	no	no	no	7.69633	12.4931	4.38579	5.03745	5.68975	6.6888	3.86755	4.98259	1.98609	0.888669	6.05732	1.83138	12.6003	16.7456	18.5192	8.77535	8.13151	10.2806	13.6324	13.945	15.9005	11.1696	12.6368	8.03651	13.4601	11.4082	10.3398	14.6407	8.91951
ENSMUSG00000002844	Adprh	0.067363	0.864471	-0.406372	0.0962651	-0.339009	0.319775	-0.28275	0.241703	-0.0101074	0.998746	-0.292858	0.254921	-0.70718	0.156227	no	no	no	no	no	34.6335	28.8302	36.1828	26.1947	27.5004	34.2801	32.8741	36.8712	36.7426	34.6581	23.2197	32.9649	23.8005	24.1881	25.342	24.376	13.2137	32.898	30.6728	23.9056	18.3467	21.5415	27.8009	30.3601	17.9469	34.2245	31.0194	20.1309	23.7854
ENSMUSG00000002845	Tmem39a	0.20179	0.383476	-0.276812	0.156469	-0.0750226	0.835574	-0.145777	0.448723	-0.00752486	0.998746	-0.153302	0.438852	0.238518	0.621916	no	no	no	no	no	133.724	113.399	100.873	101.756	103.364	98.6598	94.7549	89.6867	132.075	139.521	151.433	148.342	77.0017	91.1707	99.4187	103.354	115.874	127.48	85.2023	104.587	101.519	100.527	113.731	100.903	70.8901	102.674	91.1782	98.8245	126.855
ENSMUSG00000002846	Timmdc1	0.101406	0.598362	0.0586161	0.748533	0.160022	0.431044	0.0828496	0.638595	-0.0901005	0.990641	-0.00725096	0.975791	-0.415837	0.510915	no	no	no	no	no	165.471	120.126	172.142	169.258	165.003	157.187	195.311	157.45	179.741	184.843	143.357	158.415	184.804	198.157	165.698	162.832	177.877	174.771	180.629	185.269	146.774	161.162	209.77	166.981	172.29	147.039	154.157	164.708	158.569
ENSMUSG00000002847	Pla1a	0.812669	0.000944988	-0.81053	0.00079541	0.00213946	0.995894	0.141709	0.674014	-0.287502	0.903063	-0.145793	0	-0.0896152	#NA	no	no	no	no	no	26.9371	24.0252	24.1219	12.0899	14.2244	16.722	42.543	50.8224	32.7704	35.5468	32.3057	31.1335	15.4003	19.5366	15.5951	16.5757	18.2959	31.87	18.1765	16.9332	33.0241	18.3501	11.7943	45.5402	16.1522	15.2109	18.7996	13.7256	23.7854
ENSMUSG00000002870	Mcm2	-0.158426	0.746806	-0.00588797	0.989411	-0.164314	0.78129	-0.115266	0.748949	0.0557943	0.998746	-0.0594714	0	-0.268894	0.676789	no	no	no	no	no	15.3927	19.2201	10.9645	15.1123	6.63804	17.5581	11.6026	21.9234	12.9096	8.88669	10.0955	9.15691	14.0003	11.1638	6.82285	14.6256	13.2137	14.3929	19.3125	8.96461	17.1236	12.7653	7.58205	13.3942	21.5362	17.746	15.0397	4.57521	11.8927
ENSMUSG00000002871	Tpra1	-0.147397	0.455469	0.169158	0.320444	0.0217609	0.950155	0.100489	0.609857	-0.00269604	0.999166	0.097793	0.635551	0.234745	0.657533	no	no	no	no	no	130.838	142.229	151.31	179.333	163.106	136.284	167.271	140.509	131.082	132.412	131.242	108.967	187.604	140.477	139.381	159.906	160.597	132.62	227.206	166.343	151.666	158.769	144.901	170.552	210.876	172.39	170.137	155.557	136.766
ENSMUSG00000002881	Nab1	-0.214421	0.374017	0.0862321	0.741124	-0.128189	0.699469	-0.15861	0.361664	0.0683487	0.998746	-0.0902615	0.651368	-0.238813	0.620224	no	no	no	no	no	78.8874	89.3737	89.9087	73.5467	89.1394	102.004	94.7549	69.7563	87.3878	47.0995	66.6306	81.4965	110.602	79.0766	73.102	75.078	74.2001	67.8522	73.842	91.6383	86.8412	68.6135	84.245	81.258	79.8635	79.8572	93.9981	85.0989	84.2398
ENSMUSG00000002885	Adgre5	0.123353	0.467617	-0.355724	0.00367295	-0.232371	0.186795	-0.156496	0.255036	0.0596	0.998746	-0.096896	0.535013	#NA	#NA	no	no	no	no	no	180.864	176.825	164.467	191.423	185.865	188.959	239.788	207.276	183.713	183.955	184.748	190.464	128.803	154.432	146.204	136.506	175.844	177.855	185.173	187.261	156.559	175.523	139.847	170.552	166.906	172.39	167.317	203.139	159.56
ENSMUSG00000002897	Il17ra	0.35284	0.379948	-0.175298	0.67036	0.177542	#NA	-0.0488171	0.90376	0.0959312	0.998746	0.0471141	0	-0.251869	0.745366	no	no	no	no	no	8.65837	11.5321	13.1574	7.05242	8.53462	12.5415	12.5695	7.97215	18.8678	13.33	12.1146	19.2295	11.2002	12.0941	18.5192	9.75039	5.0822	15.421	5.68015	8.96461	6.11558	11.1696	7.58205	19.6448	7.17874	10.1406	10.3398	13.7256	20.8122
ENSMUSG00000002900	Lamb1	0.31206	0.0649372	-0.52348	0.000299358	-0.211419	0.363051	-0.15207	0.364824	-0.0311084	0.998746	-0.183179	0.285488	0.369584	0.268017	no	no	no	no	no	485.831	573.721	608.529	596.434	550.957	574.4	892.436	818.142	788.477	614.959	452.28	684.937	478.811	458.644	529.259	414.392	507.203	518.144	641.857	592.66	538.171	467.53	353.829	566.127	485.463	529.846	564.929	483.142	558.956
ENSMUSG00000002908	Kcnn1	-0.174401	0.551286	0.320401	0.149912	0.146	0.682674	0.0531649	0.830715	0.114618	0.988094	0.167783	0.420443	0.194968	#NA	no	no	no	no	no	76.9633	60.5434	60.3046	81.6066	73.9667	71.9046	94.7549	48.8294	66.5339	41.7675	69.6592	52.1944	88.202	71.6341	93.5706	91.6537	65.0521	65.7961	69.2978	60.7602	83.1719	91.7507	80.0328	76.7933	87.0423	69.7166	72.3786	109.805	76.3113
ENSMUSG00000002910	Arrdc2	0.216801	0.702623	0.486485	0.237113	0.703287	0.156435	0.537876	0.0196536	0.31161	0.769923	0.849487	0.000283303	0.0590314	0.942284	no	no	no	no	no	86.5837	61.5044	141.442	165.228	72.0701	121.234	35.7748	42.8503	75.4713	146.63	418.965	130.028	149.803	205.599	178.369	308.112	312.047	337.205	172.677	111.56	225.053	157.971	208.085	238.416	222.541	325.767	210.556	291.898	251.728
ENSMUSG00000002944	Cd36	-0.186434	0.360774	-0.268307	0.111467	-0.454741	0.0224427	-0.252315	0.266884	-0.0377434	0.998746	-0.290059	0.221819	-1.48242	2.14814e-14	no	no	yes	no	no	4096.37	5354.73	5932.88	4839.98	4550.85	4205.58	5645.65	4336.85	4934.43	3727.08	3155.87	3503.43	3843.09	3077.48	3222.34	3271.26	3624.62	3777.11	4653.18	4841.89	5186.01	2823.53	3011.76	3979.86	3639.62	5562.12	4849.36	2821.07	4229.83
ENSMUSG00000002948	Map2k7	-0.266428	0.0743247	0.474322	0.000147787	0.207895	0.285752	0.0854269	0.602228	0.0663959	0.998746	0.151823	0.328227	0.723821	0.0170474	no	no	no	no	no	286.688	298.873	315.777	333.479	349.919	283.438	231.086	291.98	217.477	236.386	330.124	236.248	373.808	326.54	429.84	367.59	352.704	317.672	318.088	281.887	340.026	386.151	404.376	341.105	359.835	367.597	332.753	420.004	304.254
ENSMUSG00000002949	Timm44	-0.0257501	0.891501	0.178975	0.106285	0.153225	0.316112	0.00773973	0.968179	0.0528121	0.998746	0.0605518	0.741153	0.114173	0.835368	no	no	no	no	no	275.144	266.199	228.061	279.074	260.78	239.961	247.523	277.032	236.344	265.712	263.494	231.67	312.207	304.212	273.889	269.111	305.948	264.212	282.872	237.064	249.516	293.602	323.501	236.63	305.097	292.81	281.054	322.095	234.88
ENSMUSG00000002957	Ap2a2	-0.0346584	0.874526	-0.117032	0.437826	-0.15169	0.421464	-0.0485203	0.786816	-0.0037061	0.998746	-0.0522264	0.779277	0.261053	0.447076	no	no	no	no	no	241.472	205.656	230.254	199.483	256.039	221.566	229.152	256.105	208.539	198.173	218.064	212.44	183.404	208.39	205.66	168.682	235.814	211.781	248.791	262.962	240.954	214.617	176.915	225.022	235.104	252.247	233.115	208.63	215.059
ENSMUSG00000002963	Pnkp	0.0365897	0.914741	0.315482	0.0997855	0.352072	0.153217	-0.0180947	0.947168	0.193972	0.919977	0.175877	0.428868	0.182624	0.768695	no	no	no	no	no	47.14	35.5573	46.0508	42.3145	47.4146	42.6411	44.4768	44.8433	52.6313	40.8788	47.449	38.459	51.8012	67.9128	60.431	52.6521	50.822	53.4593	40.8971	39.8427	42.8091	44.6786	50.547	48.219	43.9698	60.8436	61.0988	47.5822	44.5975
ENSMUSG00000002968	Med25	0.351613	0.0163394	-0.213813	0.168977	0.137801	0.556351	0.15897	0.346467	-0.0404497	0.998746	0.11852	0.524289	0.999735	0.00529348	no	no	no	no	no	158.737	117.243	152.406	172.281	150.778	164.712	204.013	200.3	167.824	213.281	223.111	172.15	159.604	176.759	176.42	134.555	161.614	202.529	215.846	171.324	172.459	185.097	172.702	162.516	182.161	178.728	159.797	181.178	132.802
ENSMUSG00000002980	Bcam	-0.0486012	0.859976	-0.0375775	0.874023	-0.0861787	0.77554	0.195777	0.305087	-0.150205	0.966441	0.0455726	0.864132	-0.275489	0.530483	no	no	no	no	no	557.022	448.79	580.021	622.628	592.682	561.023	581.099	707.528	424.03	466.551	560.302	506.377	599.213	493.066	620.88	433.893	421.822	591.137	892.92	554.81	834.165	666.19	420.383	725.071	617.372	632.52	647.647	624.059	554.001
ENSMUSG00000002981	Clptm1	0.0123352	0.961558	-0.113194	0.530765	-0.100859	0.690027	-0.323193	0.0393488	0.0658661	0.998746	-0.257327	0.152005	-0.429101	0.174645	no	no	no	no	no	247.245	219.11	233.543	210.565	225.693	230.764	252.357	269.06	208.539	215.947	250.369	184.054	189.004	225.136	201.762	161.857	226.666	265.24	205.621	233.08	184.69	150.79	144.059	200.913	148.062	211.685	235.935	179.348	204.158
ENSMUSG00000002983	Relb	-0.149497	0.737647	0.427195	0.158755	0.277698	0.533803	0.361108	0.153338	0.159115	0.987713	0.520223	0.0577335	0.636445	0.127331	no	no	no	no	no	16.3547	40.3623	27.4112	26.1947	24.6556	33.444	25.139	34.8781	21.847	17.7734	16.1529	32.9649	47.6011	40.9338	39.9624	43.8768	24.3945	16.449	49.9853	47.8113	56.2633	43.0829	28.6433	25.0025	58.3273	50.703	56.3989	53.9875	37.6601
ENSMUSG00000002984	Tomm40	0.219315	0.303368	0.299362	0.0911456	0.518677	0.0157621	0.251966	0.0884419	-0.091858	0.990641	0.160108	0.349676	-0.0854867	0.908661	no	no	no	no	no	171.243	134.541	137.056	196.46	186.813	177.253	223.351	209.269	150.943	175.068	255.417	166.656	215.605	287.467	248.547	192.083	249.028	274.493	218.118	192.241	172.459	221.797	241.783	216.093	202.8	168.587	187.056	217.78	188.301
ENSMUSG00000002985	Apoe	0.800461	1.35033e-06	-0.683916	4.26931e-05	0.116545	0.729876	-0.297466	0.0923313	-0.011381	0.998746	-0.308847	0.11887	-0.963404	0.000905985	no	no	no	no	no	177.978	185.474	196.264	148.101	165.003	199.828	345.178	282.015	458.786	304.814	296.809	253.646	187.604	213.042	234.901	119.93	196.173	217.949	131.779	152.398	174.906	122.866	112.046	196.448	111.271	162.25	162.617	134.511	169.471
ENSMUSG00000002996	Hbp1	0.0694198	0.80125	-0.420459	0.00952633	-0.35104	0.114036	0.134673	0.282008	-0.0811522	0.97966	0.0535211	0.732022	-0.425131	0.195808	no	no	no	no	no	562.794	649.641	453.929	507.775	511.129	540.956	431.231	534.134	769.609	658.504	424.013	576.885	470.41	376.777	450.308	467.044	358.803	374.215	607.776	651.429	622.566	579.226	662.166	592.023	587.76	650.266	558.349	545.365	648.151
ENSMUSG00000002997	Prkar2b	0.447369	0.32447	-0.147991	0.769226	0.299378	#NA	-0.0425904	0	0.00852287	0	-0.0340675	0	-0.134268	#NA	no	no	no	no	no	0.962041	0.961007	1.09645	0	1.89658	0.8361	0.966886	0.996519	1.98609	3.55468	3.02866	3.66276	1.40003	3.72125	0.974694	1.95008	3.04932	0	1.13603	0	0	3.19133	0	0	0.897343	0	0	0.915042	1.98211
ENSMUSG00000003031	Cdkn1b	-0.124796	0.618441	-0.138659	0.523114	-0.263455	0.291745	-0.0460098	0.785757	-0.0914719	0.979295	-0.137482	0.350006	-0.680105	0.00636571	no	no	no	no	yes	178.94	208.539	211.614	187.393	162.158	159.695	199.179	132.537	217.477	130.634	136.29	194.126	170.804	138.617	156.926	180.382	137.219	129.536	194.261	190.249	179.798	177.119	190.394	183.947	180.366	164.785	175.776	152.812	193.256
ENSMUSG00000049866	Arl4c	0.843747	0.00541843	-0.497862	0.124919	0.345885	0.474497	1.20336	8.02229e-08	-0.549077	0.216122	0.65428	0.0305263	-0.648889	0.304081	no	yes	no	no	no	12.5065	19.2201	20.8325	30.2247	22.759	25.083	67.6821	68.7598	60.5757	24.8827	22.2102	31.1335	19.6004	18.6063	32.1649	39.0016	23.3781	45.2348	110.195	70.7208	125.981	79.7832	50.547	86.6157	104.989	58.3084	39.4792	35.6866	37.6601
ENSMUSG00000003033	Ap1m1	-0.0910722	0.738698	-0.107538	0.636956	-0.198611	0.456282	0.0537759	0.869755	0.0156637	0.998746	0.0694396	0.833219	0.177425	0.674315	no	no	no	no	no	126.989	252.745	239.026	210.565	239.918	147.99	192.41	201.297	178.748	210.615	163.548	189.548	180.604	177.69	164.723	163.807	184.992	178.883	289.688	261.966	200.591	232.967	144.901	201.806	331.12	273.796	225.595	193.989	157.578
ENSMUSG00000003037	Rab8a	-0.185074	0.514896	-0.0302104	0.927419	-0.215284	0.511146	-0.26157	0.243208	-0.0378703	0.998746	-0.299441	0.205585	-0.42325	0.269418	no	no	no	no	no	52.9123	43.2453	44.9544	48.3595	49.3111	67.7241	51.245	36.8712	58.5896	34.6581	35.3344	51.2787	40.6009	34.4216	46.7853	48.752	49.8055	41.1225	48.8493	44.8231	48.9246	36.7003	51.3895	29.4672	30.5097	50.703	47.939	48.4972	31.7138
ENSMUSG00000003038	Hmgn2	0.250535	0.251829	0.217953	0.271513	0.468488	0.0391513	0.653996	9.98862e-05	-0.253817	0.728457	0.40018	0.0648071	-0.0770306	0.925851	no	no	no	no	no	55.7984	56.6994	62.4975	74.5542	51.2077	44.3133	64.7814	79.7215	86.3948	65.7615	60.5732	56.7728	75.6017	90.2404	70.1779	90.6787	78.2658	79.1609	89.7464	88.6501	101.519	111.696	102.779	109.832	104.092	87.4627	66.7387	89.6741	93.1593
ENSMUSG00000003039	Fam32a	-0.0157747	0.966353	0.186928	0.459097	0.171154	0.623976	0.178698	0.437314	0.000428887	0.999166	0.179127	0.453368	-0.199914	0.635264	no	no	no	no	no	42.3298	41.3233	39.4721	37.2771	38.8799	43.4772	36.7417	25.9095	43.6939	55.0975	42.4013	35.7119	44.801	52.0975	42.8865	58.5024	38.6247	39.0664	55.6655	55.7798	50.1478	39.8916	53.9168	40.1825	50.2512	57.0409	56.3989	53.0724	49.5528
ENSMUSG00000003062	Stard3nl	-0.209554	0.387577	0.302786	0.13064	0.0932322	0.792896	-0.053343	0.833584	-0.00232955	0.999166	-0.0556726	0.833299	-0.331862	0.536897	no	no	no	no	no	57.7225	58.6214	53.7259	44.3295	48.3629	47.6577	40.6092	39.8607	51.6383	36.4354	53.5064	43.9532	58.8013	53.9582	64.3298	59.4774	53.8713	42.1506	40.8971	53.7877	42.8091	59.0396	53.0744	57.1485	47.5592	55.7733	51.699	54.9025	51.5349
ENSMUSG00000003068	Stk11	0.264287	0.126547	-0.00111221	0.996131	0.263175	0.216588	0.418295	0.00140189	-0.160345	0.871681	0.25795	0.110556	0.626312	0.0357402	no	no	no	no	no	228.004	172.02	168.853	219.633	203.883	193.139	213.682	179.373	274.08	270.155	263.494	235.333	264.606	263.279	260.243	243.76	226.666	177.855	276.055	248.021	320.456	320.728	300.755	225.915	268.306	230.699	232.175	285.493	242.809
ENSMUSG00000003070	Efna2	-0.0547811	0.93458	0.286624	0.520313	0.231843	#NA	-0.227193	0	0.244668	0	0.017475	0	0.118811	#NA	no	no	no	no	no	0.962041	0.961007	2.1929	1.00749	1.89658	1.6722	0	0.996519	0.993044	0.888669	2.01911	2.74707	1.40003	2.79094	2.92408	0	5.0822	1.02806	0	0	0	0.797832	0	0	0.897343	0	5.63989	0	0
ENSMUSG00000003072	Atp5d	0.203971	0.277468	-0.328274	0.0324303	-0.124303	0.632133	-0.251563	0.187509	0.0297998	0.998746	-0.221763	0.285804	0.224373	0.690412	no	no	no	no	no	516.616	415.155	597.564	522.887	458.973	439.788	604.304	644.747	555.111	574.08	588.57	452.351	446.61	427.944	440.561	326.638	460.447	593.193	479.405	538.873	414.636	341.472	331.083	422.363	338.298	541.255	555.529	413.599	398.405
ENSMUSG00000003099	Ppp5c	0.196256	0.35596	-0.0359646	0.884898	0.160291	0.551314	-0.0872192	0.592192	0.0360957	0.998746	-0.0511235	0.787864	0.537253	0.101259	no	no	no	no	no	235.7	173.942	178.721	207.543	197.245	168.056	196.278	193.325	194.637	277.265	276.618	201.452	193.204	220.484	213.458	162.832	248.011	266.268	179.493	189.253	187.137	186.693	192.921	199.127	172.29	179.996	189.876	204.969	182.354
ENSMUSG00000003119	Cdk12	0.0223055	0.877494	0.102252	0.259436	0.124557	0.283897	0.180963	0.05107	-0.0614886	0.987713	0.119475	0.264085	0.235072	0.442864	no	no	no	no	no	910.091	936.021	982.417	957.115	932.17	989.942	980.423	847.041	951.336	937.546	1040.85	1040.22	956.221	1048.46	1021.48	1142.75	1065.23	988.997	1082.64	998.06	1265.92	1152.07	1183.64	1098.32	1100.14	1038.14	1009.54	1182.23	978.173
ENSMUSG00000003123	Lipe	-0.744499	0.000147344	0.510611	0.0132229	-0.233887	0.469773	-0.00320953	0.990319	0.0897755	0.998746	0.086566	0.741969	0.480256	0.12665	no	no	no	no	no	176.053	292.146	219.29	269	286.384	172.237	170.172	127.554	106.256	88.8669	149.414	162.077	260.406	158.153	207.61	203.783	209.386	149.069	266.967	240.052	209.153	318.335	234.201	201.806	291.636	275.064	322.414	288.238	200.193
ENSMUSG00000003131	Pafah1b2	0.108891	0.535866	-0.0195503	0.920799	0.0893409	0.685837	-0.0895198	0.598301	-0.0586263	0.998746	-0.148146	0.368889	-0.577563	0.0499232	no	no	no	no	no	121.217	133.58	151.31	131.981	146.985	146.317	165.338	132.537	144.984	176.845	138.309	139.185	141.403	149.78	149.128	147.231	146.367	151.125	140.868	141.442	136.989	126.855	131.422	135.728	126.525	115.349	135.357	103.4	160.551
ENSMUSG00000003134	Tbc1d8	-0.159395	0.560558	0.121387	0.632875	-0.0380078	0.932444	0.252331	0.154862	0.0262342	0.998746	0.278566	0.149077	0.62923	0.0190971	no	no	no	no	no	62.5327	99.9447	101.97	87.6516	89.1394	77.7573	65.7483	95.6658	49.6522	94.199	83.793	70.5082	102.202	88.3797	77.0008	91.6537	80.2987	65.7961	104.515	119.528	114.973	118.877	92.6695	107.153	137.293	105.209	105.278	129.021	88.204
ENSMUSG00000003135	Cnot11	0.215081	0.35889	-0.441679	0.0163866	-0.226598	0.433278	-0.330195	0.0807376	0.210192	0.883176	-0.120003	0.611393	-0.107364	0.825604	no	no	no	no	no	95.2421	67.2705	76.7514	57.4269	75.8633	62.7075	77.3509	76.7319	88.3809	110.195	73.6974	82.4122	61.6014	58.6097	56.5322	50.702	56.9206	83.2731	72.7059	58.768	62.3789	54.2526	55.6017	47.3261	67.3007	81.1248	63.9187	61.3078	55.4992
ENSMUSG00000003153	Slc2a3	0.211809	0.713268	0.00695338	0.989415	0.218762	#NA	0.220541	0.492438	0.0112682	0.998746	0.231809	0	-0.431786	0.577794	no	no	no	no	no	0.962041	8.64906	6.57869	2.01498	4.74146	1.6722	3.86755	2.98956	9.93044	7.10935	6.05732	1.83138	5.60012	7.4425	3.89877	4.8752	8.13151	2.05613	7.95221	2.9882	8.56181	7.97832	4.21225	5.35767	7.17874	3.80272	5.63989	5.49025	7.92845
ENSMUSG00000003154	Foxj2	-0.136164	0.629178	-0.199045	0.38573	-0.335209	0.210531	0.190137	0.458576	-0.116249	0.998746	0.0738885	0.817571	0.422167	0.204204	no	no	no	no	no	159.699	327.703	201.746	206.535	201.986	193.975	202.079	224.217	212.511	230.165	127.204	170.318	182.004	135.826	176.42	189.158	154.499	168.602	365.802	296.828	262.97	254.508	166.805	243.774	352.656	277.599	216.196	242.486	183.345
ENSMUSG00000003161	Sri	0.193506	0.462204	-0.15401	0.529179	0.0394956	0.93049	0.336909	0.0581273	-0.215895	0.835179	0.121013	0.590655	-0.281128	0.449262	no	no	no	no	no	188.56	234.486	323.452	325.419	299.66	255.01	488.278	361.736	271.101	239.052	285.704	233.501	270.206	266.07	285.585	279.836	293.751	278.605	502.125	304.797	410.967	324.718	305.809	366.107	345.477	339.71	264.135	291.898	336.959
ENSMUSG00000003166	Dgcr2	-0.126831	0.583103	0.239785	0.169885	0.112954	0.685837	0.0717803	0.68172	-0.0461184	0.998746	0.0256619	0.90382	-0.232893	0.625209	no	no	no	no	no	120.255	105.711	127.188	108.809	128.019	132.104	122.795	98.6553	93.3461	80.8689	138.309	125.45	134.403	120.01	132.558	135.53	153.482	108.975	126.099	140.446	138.212	120.473	133.95	137.514	102.297	130.56	140.057	124.446	133.793
ENSMUSG00000003178	Mical3	0.150583	0.302778	-0.100038	0.490441	0.0505452	0.828141	0.166428	0.22144	0.000714574	0.999166	0.167142	0.252237	0.859737	0.00209371	no	no	no	no	no	818.697	945.631	923.209	1017.56	1050.71	847.805	1066.48	1299.46	965.238	972.204	1065.08	868.991	954.821	883.797	937.655	1006.24	1075.39	949.931	1011.07	1040.89	1243.91	1088.24	1045.48	1179.58	1300.25	1140.82	1060.3	1210.6	864.201
ENSMUSG00000003184	Irf3	0.191782	0.300498	0.0984016	0.606998	0.290184	0.148487	0.202068	0.221666	-0.0360201	0.998746	0.166048	0.361547	1.19128	1.34404e-07	no	no	yes	no	no	180.864	138.385	132.67	171.273	144.14	132.104	141.165	149.478	180.734	207.06	178.691	174.897	148.403	200.948	205.66	185.257	201.255	163.462	180.629	142.438	189.583	210.628	189.551	179.482	192.031	159.714	166.377	211.375	144.694
ENSMUSG00000003190	Bcl2l12	-0.153742	0.570037	0.268019	0.19715	0.114277	0.737121	0.0708655	0.78205	0.0958856	0.998746	0.166751	0.459688	0.111439	0.878873	no	no	no	no	no	45.2159	42.2843	35.0863	48.3595	44.5697	44.3133	35.7748	44.8433	37.7357	35.5468	35.3344	43.0375	47.6011	52.0975	45.8106	42.9017	50.822	44.2067	37.489	47.8113	36.6935	56.6461	49.7046	55.3626	51.1486	54.5057	45.1191	54.9025	47.5707
ENSMUSG00000003198	Zfp959	0.207781	0.625008	-0.191776	0.61214	0.0160055	0.982371	-0.198277	0.51423	0.135642	0.998746	-0.0626353	0	-0.48381	0.421547	no	no	no	no	no	20.2029	24.0252	10.9645	30.2247	16.121	14.2137	16.4371	13.9513	15.8887	37.3241	25.2388	28.3864	23.8005	25.1185	19.4939	16.5757	19.3123	13.3648	9.08824	23.9056	18.3467	15.9566	17.6915	13.3942	15.2548	26.6191	12.2198	20.1309	21.8032
ENSMUSG00000003199	Mpnd	0.111813	0.734773	0.0492638	0.874754	0.161077	0.654144	-0.084693	0.744462	0.106086	0.998746	0.0213928	0.944695	0.293346	0.679376	no	no	no	no	no	61.5706	44.2063	50.4366	70.5242	52.156	48.4938	38.6755	45.8399	73.4852	60.4295	85.8121	52.1944	65.8015	58.6097	64.3298	51.6771	70.1343	59.6277	65.8897	38.8467	55.0402	49.4656	48.0197	62.5062	45.7645	57.0409	62.9787	58.5627	50.5439
ENSMUSG00000003200	Sh3gl1	0.132114	0.581189	-0.15085	0.461708	-0.0187366	0.964171	0.0507438	0.849866	-0.0153086	0.998746	0.0354352	0.902047	0.504373	0.137602	no	no	no	no	no	68.3049	72.0755	53.7259	73.5467	83.4496	56.8548	65.7483	72.7459	72.4922	69.3162	89.8503	79.6651	67.2015	68.8432	65.3045	68.2528	76.2329	56.5435	77.2501	47.8113	70.9407	85.368	80.0328	80.3651	83.4529	69.7166	63.9187	81.4387	56.4902
ENSMUSG00000003208	Ccdc94	0.207596	0.541569	0.00982726	0.977896	0.217423	0.586281	-0.0348467	0.918234	0.00909463	0.998746	-0.0257521	0	-0.0689926	0.908818	no	no	no	no	no	19.2408	19.2201	24.1219	22.1648	21.8107	20.0664	18.3708	24.913	19.8609	29.3261	32.3057	23.808	21.0005	23.2578	23.3926	23.4009	32.5261	25.7016	20.4485	23.9056	23.2392	21.5415	18.5339	20.5377	25.1256	19.0136	16.9197	27.4513	17.839
ENSMUSG00000003226	Ranbp2	0.0777304	0.52119	-0.0601777	0.590616	0.0175527	0.930581	0.243184	0.0453173	-0.215513	0.417114	0.0276705	0.885727	0.0212476	0.967313	no	no	no	no	no	1427.67	1443.43	1570.11	1418.54	1495.46	1594.44	1886.4	1438.97	1486.59	1533.84	1586.01	1520.96	1439.23	1487.57	1508.83	1439.16	1557.18	1627.42	1722.22	1594.7	2426.66	1700.18	1945.22	1775.17	1531.76	1456.44	1441.93	1650.74	1733.36
ENSMUSG00000003227	Edar	-0.155601	0.79686	0.54472	0.166411	0.389119	#NA	0.043017	0.912965	0.096804	0.998746	0.139821	0	0.116479	#NA	no	no	no	no	no	4.8102	6.72705	5.48224	1.00749	4.74146	5.0166	6.76821	4.98259	2.97913	2.66601	4.03822	1.83138	5.60012	11.1638	7.79755	4.8752	5.0822	7.19644	3.40809	3.98427	4.89246	2.3935	10.1094	6.25062	9.87077	11.4082	5.63989	4.57521	1.98211
ENSMUSG00000020423	Btg2	2.35875	5.02467e-17	-1.84624	1.40894e-10	0.51251	0.286554	1.3406	4.79121e-09	-0.941555	0.00115244	0.399043	0.20007	3.19404	3.75685e-44	yes	yes	yes	yes	no	86.5837	82.6466	93.1981	150.116	74.915	147.99	1693.02	1192.83	1071.49	642.508	804.614	508.208	107.802	156.293	176.42	154.056	91.4795	384.496	590.736	564.771	1248.8	1578.11	866.881	1357.28	809.403	163.517	107.158	185.754	164.515
ENSMUSG00000003233	Dvl3	0.257624	0.0776146	0.0667492	0.709403	0.324373	0.0620183	0.138942	0.414891	0.058927	0.998746	0.197869	0.244163	1.17232	0.000178551	no	no	yes	no	no	290.536	244.096	290.559	327.434	307.246	277.585	408.026	363.729	255.212	357.245	405.841	299.431	357.008	385.15	351.864	358.814	380.148	357.766	423.739	284.875	311.895	356.631	342.877	293.779	428.033	324.499	298.914	393.468	305.245
ENSMUSG00000003234	Abcf3	0.0991773	0.576072	0.127637	0.378208	0.226814	0.176354	0.187168	0.166309	-0.149012	0.864063	0.0381565	0.843078	0.261267	0.37314	no	no	no	no	no	220.307	181.63	188.589	214.595	243.711	213.205	232.053	201.297	213.504	241.718	272.58	195.042	235.205	238.16	259.268	232.059	255.126	264.212	248.791	212.162	248.293	252.913	298.227	250.025	244.975	196.474	221.836	247.061	215.059
ENSMUSG00000003235	Eif2b5	0.0871858	0.742562	-0.203495	0.289973	-0.11631	0.698382	-0.290693	0.0990352	0.0705998	0.998746	-0.220094	0.265919	-0.141389	0.792438	no	no	no	no	no	113.521	108.594	104.163	90.674	125.174	92.8071	102.49	110.614	127.11	116.416	124.175	96.1475	75.6017	105.125	102.343	67.2777	109.775	120.283	119.283	99.6068	95.403	75.794	64.8687	78.5792	86.1449	110.279	86.4783	93.3343	87.213
ENSMUSG00000003269	Cyth2	0.121959	0.573099	0.0839448	0.67458	0.205904	0.356364	0.107065	0.59714	0.0610221	0.998746	0.168087	0.392928	0.269479	0.500307	no	no	no	no	no	112.559	77.8416	108.548	112.839	92.9325	102.84	95.7218	95.6658	104.27	122.636	140.328	104.389	120.403	109.777	120.862	119.93	109.775	124.396	114.739	99.6068	129.65	129.249	113.731	101.796	148.062	107.744	105.278	133.596	94.1504
ENSMUSG00000003273	Car11	0.575982	0.0913163	-0.223834	0.561183	0.352148	0.471132	0.221671	0.483879	-0.00221053	0.999166	0.219461	0	0.0936893	#NA	no	no	no	no	no	12.5065	8.64906	12.0609	11.0824	8.53462	4.1805	10.6358	12.9547	15.8887	15.1074	17.1624	21.9766	11.2002	6.51219	15.5951	18.5257	14.2301	11.3087	12.4963	10.9567	12.2312	19.9458	9.26695	10.7153	15.2548	13.9433	5.63989	11.8955	11.8927
ENSMUSG00000003279	Dlgap1	-0.273593	0.608536	0.595642	0.128642	0.322049	#NA	0.317888	0	-0.33126	0	-0.0133723	0	0.0136516	#NA	no	no	no	no	no	2.88612	0.961007	5.48224	1.00749	0.948291	2.5083	0.966886	2.98956	0	0	2.01911	1.83138	7.00016	1.86063	6.82285	2.92512	1.01644	3.08419	6.81618	3.98427	4.89246	4.78699	0.84245	8.92945	0	0	5.63989	1.83008	1.98211
ENSMUSG00000003282	Plag1	0.0363331	0.868504	-0.0446723	0.801796	-0.00833924	0.977966	0.230428	0.0317067	-0.179543	0.491492	0.0508854	0.732808	-0.911193	0.16831	no	no	no	no	no	331.904	383.442	376.082	324.412	362.247	314.373	320.039	328.851	457.793	289.706	363.439	387.337	341.608	335.843	345.042	333.463	358.803	363.935	360.122	412.372	477.015	449.179	437.232	439.329	389.447	373.935	377.872	345.886	413.271
ENSMUSG00000003283	Hck	0.14672	0.806838	-0.0640365	0.907173	0.0826835	#NA	0.0966924	0	-0.160367	0	-0.0636748	0	-0.345626	#NA	no	no	no	no	no	0.962041	0.961007	2.1929	1.00749	1.89658	1.6722	2.90066	1.99304	2.97913	1.77734	1.00955	0.915691	1.40003	2.79094	4.87347	0	1.01644	0	1.13603	0	2.44623	2.3935	3.3698	2.67884	0.897343	2.53515	2.81994	0.915042	0
ENSMUSG00000003299	Mrpl4	0.0960576	0.752742	-0.11987	0.631843	-0.0238126	0.959107	-0.352539	0.0626259	0.175111	0.94768	-0.177428	0.426147	0.246737	0.658393	no	no	no	no	no	117.369	104.75	111.838	116.869	97.674	106.185	108.291	112.607	95.3322	133.3	143.357	109.883	88.202	89.31	113.064	75.078	106.726	169.63	117.011	93.6304	72.1638	69.4114	68.2385	96.4381	94.221	125.49	114.678	62.2228	98.1146
ENSMUSG00000003308	Keap1	-0.0428234	0.870937	0.215035	0.183601	0.172212	0.446378	0.0486673	0.81173	0.174716	0.841374	0.223383	0.179449	-0.208393	0.676297	no	no	no	no	no	127.951	100.906	101.97	150.116	111.898	130.432	108.291	131.54	98.3113	119.082	136.29	108.967	120.403	131.174	137.432	154.056	144.334	130.564	126.099	127.497	129.65	149.195	133.107	116.976	162.419	157.179	150.397	149.152	123.882
ENSMUSG00000003316	Glg1	-0.294439	0.030386	0.076068	0.659735	-0.218371	0.228501	-0.145624	0.26468	0.0175408	0.998746	-0.128083	0.364664	-0.855606	2.27883e-07	no	no	no	no	no	752.316	715.95	790.539	699.197	668.545	780.917	726.132	679.626	636.541	490.545	538.092	500.883	623.014	599.122	550.702	647.426	595.633	754.599	697.523	812.792	739.985	620.713	541.696	729.536	694.543	744.067	732.245	627.719	738.337
ENSMUSG00000003344	Btbd2	-0.124302	0.62065	-0.106582	0.64512	-0.230885	0.370895	-0.0996207	0.647971	0.204999	0.850455	0.105379	0.634941	0.367303	0.436878	no	no	no	no	no	70.229	86.4906	72.3656	84.6291	66.3804	69.3963	57.0463	72.7459	59.5826	65.7615	61.5828	92.4848	64.4014	67.9128	67.2539	50.702	65.0521	63.7399	90.8824	77.6933	57.4864	81.3789	53.9168	72.3285	87.9396	84.9275	91.1782	94.2493	68.3829
ENSMUSG00000003345	Csnk1g2	-0.160313	0.431352	0.161978	0.373334	0.00166457	0.994624	0.116064	0.551039	0.0444893	0.998746	0.160554	0.40334	0.595751	0.0591769	no	no	no	no	no	100.052	128.775	112.934	107.801	100.519	103.676	87.0198	109.617	84.4087	91.5329	118.118	91.5691	100.802	120.01	134.508	95.5539	95.5453	105.891	148.82	110.564	144.328	116.483	107.834	121.441	142.678	129.293	121.258	161.047	97.1235
ENSMUSG00000003346	Abhd17a	0.265551	0.367004	-0.434001	0.0728512	-0.168449	0.685301	-0.152092	0.556209	0.104008	0.998746	-0.0480843	0.88626	0.289342	0.567999	no	no	no	no	no	35.5955	20.1811	31.797	36.2696	42.6731	32.6079	46.4106	44.8433	39.7217	38.2128	46.4395	29.3021	18.2004	40.9338	21.4433	29.2512	31.5096	30.8419	31.8088	26.8938	30.5779	36.7003	30.3282	25.8954	26.9203	36.7597	31.9594	32.0265	35.678
ENSMUSG00000003348	Mob3a	0.114472	0.831632	-0.361755	0.327347	-0.247283	0.652847	0.403745	0.140897	-0.197367	0.977477	0.206378	0	0.337368	0.626724	no	no	no	no	no	13.4686	10.5711	18.6396	8.05991	14.2244	14.2137	18.3708	24.913	15.8887	12.4414	4.03822	11.904	8.40019	14.885	7.79755	10.7254	11.1808	9.25257	24.9927	12.9489	34.2472	25.5306	10.1094	21.4307	12.5628	12.6757	22.5595	21.046	21.8032
ENSMUSG00000003352	Cacnb3	0.812738	0.0329786	-0.460728	0.254354	0.35201	#NA	0.0722445	0	-0.0308086	0	0.0414359	0	0.816525	0.120257	no	no	no	no	no	2.88612	0	1.09645	2.01498	5.68975	7.5249	8.70198	7.97215	5.95826	7.99802	8.07643	10.9883	4.20009	6.51219	4.87347	4.8752	2.03288	8.22451	2.27206	2.9882	1.22312	4.78699	1.6849	10.7153	3.58937	3.80272	3.75992	2.74513	5.94634
ENSMUSG00000003355	Fkbp11	-0.238237	0.671828	0.0129988	0.981208	-0.225238	#NA	0.0689025	0	-0.170425	0	-0.101522	0	0.239326	#NA	no	no	no	no	no	2.88612	2.88302	5.48224	4.02996	2.84487	4.1805	2.90066	2.98956	1.98609	5.33202	1.00955	1.83138	1.40003	2.79094	2.92408	1.95008	2.03288	5.14032	5.68015	2.9882	7.3387	4.78699	1.6849	4.46473	7.17874	5.0703	1.87996	0.915042	1.98211
ENSMUSG00000003360	Ddx23	0.200864	0.265754	-0.156408	0.368139	0.0444558	0.890036	-0.0401076	0.824774	0.0789768	0.994063	0.0388691	0.837389	0.304063	0.225355	no	no	no	no	no	196.256	184.513	177.625	203.513	185.865	171.4	185.642	194.321	205.56	306.591	186.767	212.44	183.404	199.087	188.116	180.382	226.666	176.827	172.677	197.221	190.806	206.638	192.079	172.338	217.157	195.207	199.276	237.911	161.542
ENSMUSG00000003363	Pld3	0.325673	0.0536994	-0.296253	0.070418	0.0294201	0.937071	-0.0958774	0.679639	0.0191571	0.998746	-0.0767203	0.761906	0.0248724	0.968464	no	no	no	no	no	69.2669	71.1145	67.9798	65.4868	73.9667	75.249	117.96	80.718	81.4296	90.6443	76.7261	88.822	67.2015	77.216	70.1779	76.0531	64.0357	77.1048	59.0736	71.7169	73.387	62.2309	59.814	83.9368	50.2512	65.9139	76.1385	71.3733	56.4902
ENSMUSG00000003378	Grik5	0.0186853	0.950303	0.279311	0.0951661	0.297997	0.168198	0.400694	0.0134836	-0.0708264	0.998746	0.329868	0.0872815	0.460406	0.571612	no	no	no	no	no	105.825	76.8806	88.8123	90.674	120.433	111.201	88.9536	114.6	82.4226	107.529	110.041	99.8103	105.002	121.871	120.862	153.081	122.989	113.087	122.691	111.56	146.774	154.779	149.114	159.837	127.423	116.617	124.078	167.453	117.936
ENSMUSG00000003380	Rabac1	0.030221	0.93403	-0.0450844	0.877564	-0.0148633	0.975136	-0.441495	0.0801178	0.101191	0.998746	-0.340304	0.232341	0.139677	0.811783	no	no	no	no	no	104.862	92.2567	123.899	82.6141	84.3979	76.0851	111.192	120.579	112.214	81.7576	81.7739	68.6768	95.2021	109.777	84.7983	66.3027	91.4795	108.975	94.2905	84.6658	66.0483	43.8808	32.0131	65.185	43.0725	93.8005	102.458	37.5167	84.2398
ENSMUSG00000003382	Etv3	-0.0371478	0.874864	0.077181	0.660833	0.0400331	0.889493	0.52221	0.000154871	-0.381927	0.0567684	0.140283	0.449212	0.16258	0.664954	no	no	no	no	no	161.623	188.357	210.518	246.835	210.521	182.27	204.98	220.231	173.783	171.513	219.073	178.56	218.405	201.878	212.483	195.008	192.107	214.865	314.68	240.052	346.142	322.324	315.919	318.781	297.021	226.896	213.376	238.826	193.256
ENSMUSG00000003402	Prkcsh	0.0331821	0.900321	-0.114543	0.540632	-0.0813606	0.775016	-0.157237	0.359342	0.0579795	0.998746	-0.0992578	0.609644	-0.311282	0.397099	no	no	no	no	no	108.711	98.9837	101.97	117.876	94.8291	91.971	103.457	106.627	99.3044	126.191	89.8503	101.642	85.4019	107.916	85.773	86.7785	98.5946	112.059	109.059	89.6461	101.519	82.9745	92.6695	95.5451	87.9396	98.8708	119.378	104.315	81.2666
ENSMUSG00000003411	Rab3b	-0.602362	0.16102	0.468744	0.264714	-0.133618	#NA	0.120294	0.740642	-0.0253371	0.998746	0.0949572	0	0.42836	#NA	no	no	no	no	no	1.92408	4.80504	8.77158	3.02247	10.4312	5.0166	1.93377	3.98607	2.97913	1.77734	4.03822	0.915691	5.60012	0.930313	5.84816	5.85024	5.0822	6.16838	4.54412	5.97641	4.89246	8.77615	7.58205	9.8224	3.58937	1.26757	7.51985	10.0655	6.93739
ENSMUSG00000003418	St8sia6	0.181154	0.721307	-0.415345	0.266634	-0.23419	#NA	-0.272322	0.385087	0.172687	0.992096	-0.0996358	0	-1.42688	6.79641e-05	no	no	yes	no	no	8.65837	11.5321	5.48224	12.0899	8.53462	8.361	14.5033	14.9478	11.9165	4.44335	10.0955	9.15691	7.00016	5.58188	3.89877	8.77535	9.14795	9.25257	5.68015	12.9489	12.2312	4.78699	3.3698	1.78589	6.2814	7.60545	5.63989	11.8955	9.91056
ENSMUSG00000003420	Fcgrt	-0.107353	0.66119	-0.0229018	0.930526	-0.130255	0.642401	-0.0191293	0.934039	-0.206214	0.793616	-0.225343	0.214931	-0.699789	0.0641974	no	no	no	no	no	113.521	114.36	129.381	84.6291	89.1394	93.6432	104.424	100.648	114.2	87.0896	92.879	77.8337	107.802	111.638	84.7983	80.9283	92.496	90.4696	119.283	99.6068	110.08	114.09	90.1422	108.939	87.9396	91.2654	86.4783	87.844	109.016
ENSMUSG00000003421	Nosip	0.0974671	0.730735	0.0245697	0.931108	0.122037	0.705394	0.0533193	0.849342	0.0230531	0.998746	0.0763723	0.784147	0.196165	0.664491	no	no	no	no	no	51.9502	45.1673	55.9188	60.4493	45.518	63.5436	52.2119	65.7702	43.6939	69.3162	62.5923	53.1101	61.6014	55.8188	51.6588	63.3776	63.0192	58.5996	55.6655	47.8113	59.9327	58.2417	55.6017	74.1144	44.8672	44.3651	74.2585	76.8635	59.4634
ENSMUSG00000003423	Pih1d1	0.308643	0.235649	-0.221793	0.386272	0.0868502	0.844871	-0.102228	0.728382	0.101947	0.998746	-0.00028026	0.999582	0.364943	0.528603	no	no	no	no	no	51.9502	37.4793	32.8934	37.2771	28.4487	25.9191	47.3774	43.8468	43.6939	46.2108	33.3153	54.9414	42.0009	33.4913	45.8106	42.9017	33.5425	30.8419	40.8971	36.8545	30.5779	35.9024	28.6433	31.2531	46.6618	40.5624	29.1394	35.6866	23.7854
ENSMUSG00000003429	Rps11	0.125204	0.657137	-0.363293	0.0700162	-0.238088	0.422015	-0.352252	0.155323	0.0636432	0.998746	-0.288609	0.290236	-0.111248	0.784419	no	no	no	no	no	72.1531	51.8944	62.4975	47.352	56.8975	42.6411	68.6489	75.7354	54.6174	64.8729	50.4777	50.363	40.6009	44.655	50.6841	40.9517	48.7891	51.4032	52.2574	58.768	57.4864	31.1154	25.2735	30.3601	46.6618	57.0409	53.5789	47.5822	38.6512
ENSMUSG00000003435	Supt5	0.139516	0.495377	0.0924516	0.634342	0.231968	0.277375	0.200673	0.157747	-0.0547092	0.998746	0.145964	0.362511	0.765116	0.000670803	no	no	no	no	no	222.231	216.227	234.64	267.992	228.538	210.697	217.549	252.119	221.449	313.7	325.076	195.958	232.405	297.7	289.484	275.936	263.258	269.353	281.735	234.076	281.317	310.357	313.392	247.346	255.743	243.374	265.075	333.99	237.854
ENSMUSG00000003437	Paf1	0.0568974	0.827933	0.256948	0.107402	0.313846	0.118611	0.261453	0.0923826	-0.151561	0.927483	0.109892	0.568101	0.223394	0.580479	no	no	no	no	no	126.027	107.633	148.02	155.153	144.14	127.087	115.059	124.565	121.151	179.511	158.5	141.016	141.403	163.735	165.698	176.482	180.926	181.967	161.316	135.465	172.459	173.927	201.346	179.482	136.396	153.377	131.597	183.923	146.676
ENSMUSG00000003438	Timm50	0.359984	0.164236	-0.457817	0.045122	-0.0978327	0.828405	-0.182356	0.483231	-0.125091	0.997432	-0.307447	0.227795	0.0587433	0.941767	no	no	no	no	no	69.2669	28.8302	63.594	47.352	59.7424	45.9855	78.3178	74.7389	67.527	76.4256	54.5159	62.267	47.6011	54.8885	47.76	29.2512	43.7069	67.8522	69.2978	49.8034	50.1478	36.7003	39.5952	37.5037	34.9964	41.83	46.0591	37.5167	50.5439
ENSMUSG00000003444	Med29	0.522902	0.108663	-0.811725	0.00472363	-0.288822	0.561798	-0.230784	0.446641	0.366578	0.707906	0.135794	0	-0.0379067	0.967531	no	no	no	no	no	14.4306	16.3371	16.4467	11.0824	8.53462	13.3776	24.1722	19.9304	24.8261	23.1054	20.1911	11.904	12.6003	11.1638	10.7216	1.95008	12.1973	13.3648	12.4963	8.96461	11.008	11.1696	11.7943	9.8224	16.1522	13.9433	19.7396	9.15042	15.8569
ENSMUSG00000030790	Adm	0.502221	0.167383	-0.329924	0.36912	0.172297	0.777733	-0.112027	0.760464	0.106342	0.998746	-0.00568546	0	0.0626647	0.940791	no	no	no	no	no	12.5065	17.2981	14.2538	10.0749	5.68975	13.3776	28.0397	8.96867	25.8191	21.3281	9.08598	21.0609	5.60012	15.8153	17.5445	13.6506	14.2301	17.4771	17.0405	18.9253	9.78493	12.7653	4.21225	4.46473	8.07609	11.4082	15.0397	14.6407	7.92845
ENSMUSG00000003458	Ncstn	0.288039	0.0211052	-0.208371	0.101939	0.0796671	0.717578	-0.101054	0.482964	0.0246532	0.998746	-0.0764008	0.627973	-0.423862	0.251448	no	no	no	no	no	269.371	227.759	249.99	257.917	246.556	210.697	270.728	316.893	289.969	372.352	260.465	281.117	243.605	254.906	267.066	247.66	283.587	247.763	243.11	235.072	251.962	252.913	190.394	244.667	208.184	249.712	239.695	248.891	258.666
ENSMUSG00000003464	Pex19	-0.105831	0.607528	0.143654	0.392112	0.0378232	0.902162	-0.0896261	0.527897	-0.062473	0.998746	-0.152099	0.270539	-0.194394	0.65317	no	no	no	no	no	275.144	277.731	372.792	364.711	352.764	305.176	383.854	286.001	312.809	265.712	300.847	255.478	287.006	339.564	373.308	293.487	359.819	344.401	316.952	293.84	335.134	298.389	342.035	316.995	281.766	300.415	310.194	306.539	328.04
ENSMUSG00000003469	Phyhip	0.0460468	0.914577	-0.103635	0.750318	-0.0575878	0.912657	-0.568527	0.0114237	0.519284	0.136542	-0.0492431	0.890803	#NA	#NA	no	no	no	no	no	76.0012	53.8164	64.6904	59.4419	63.5355	66.888	55.1125	77.7284	49.6522	59.5408	52.4968	103.473	51.8012	75.3554	52.6334	40.9517	95.5453	50.3751	53.3934	56.7759	28.1317	36.7003	36.2254	28.5742	30.5097	81.1248	80.8384	54.9025	56.4902
ENSMUSG00000003476	Crhr2	-0.487198	0.0099269	0.710912	2.82485e-05	0.223714	0.431044	0.15106	0.414891	0.098485	0.994063	0.249545	0.176143	0.0851722	#NA	no	no	no	no	no	390.589	394.013	419.94	463.445	464.663	377.081	324.874	396.614	213.504	232.831	386.659	193.211	533.412	475.39	519.512	582.099	436.052	416.366	432.827	425.321	410.967	678.955	513.895	472.368	585.068	438.581	531.089	658.83	445.975
ENSMUSG00000003477	Inmt	0.417513	0.366493	0.108472	0.836085	0.525984	#NA	-0.246071	0.406507	0.0210501	0.998746	-0.225021	0	#NA	#NA	no	no	no	no	no	9.62041	11.5321	4.38579	2.01498	7.58633	5.0166	8.70198	1.99304	19.8609	12.4414	13.1242	8.24122	8.40019	10.2334	5.84816	17.5507	7.11507	22.6174	3.40809	1.99214	2.44623	4.78699	3.3698	8.92945	0	1.26757	4.69991	1.83008	11.8927
ENSMUSG00000003500	Impdh1	0.0474691	0.913681	-0.0101764	0.977059	0.0372928	0.947636	-0.220782	0.415036	0.310027	0.777686	0.0892443	0.787849	0.197996	0.661776	no	no	no	no	no	25.0131	31.7132	25.2183	21.1573	30.3453	28.4274	36.7417	31.8886	23.833	16.8847	31.2962	28.3864	21.0005	21.3972	27.2914	36.0765	31.5096	28.7858	17.0405	17.9292	29.3548	35.9024	18.5339	18.7518	37.6884	26.6191	23.4995	38.4318	26.7585
ENSMUSG00000003518	Dusp3	0.254421	0.148442	-0.345687	0.0245196	-0.0912657	0.753003	0.107738	0.587798	-0.025358	0.998746	0.0823796	0.709405	0.0337147	0.94257	no	no	no	no	no	198.18	217.188	201.746	157.168	163.106	211.533	263.96	296.963	213.504	223.056	193.834	191.379	173.604	201.878	196.888	186.233	166.696	149.069	256.743	255.989	249.516	193.075	151.641	201.806	199.21	249.712	201.156	222.355	190.283
ENSMUSG00000003526	Prodh	-0.104196	0.846219	0.473665	0.159442	0.369469	0.435693	0.198949	0.468766	0.0327685	0.998746	0.231717	0.406228	0.397603	0.604278	no	no	no	no	no	342.487	185.474	189.685	319.374	262.677	264.207	109.258	134.53	211.518	202.617	476.509	290.274	212.805	307.934	407.422	334.439	458.414	448.236	218.118	171.324	308.225	319.133	475.984	462.546	251.256	343.513	264.135	340.396	358.762
ENSMUSG00000003527	Dgcr14	0.144447	0.607311	-0.0987669	0.705804	0.0456805	0.916146	0.108165	0.663496	0.122948	0.992096	0.231113	0.306956	0.359184	0.413855	no	no	no	no	no	80.8114	51.8944	62.4975	102.764	88.1911	68.5602	79.2847	72.7459	66.5339	88.8669	94.8981	103.473	79.8018	61.4007	81.8743	71.1779	82.3316	94.5818	76.114	83.6697	57.4864	102.122	101.094	93.7592	97.8104	100.138	92.1182	118.04	83.2487
ENSMUSG00000003528	Slc25a1	-0.262708	0.492778	-0.028705	0.949419	-0.291413	0.514579	-0.356407	0.187856	0.249391	0.933592	-0.107015	0	0.267991	0.725811	no	no	no	no	no	12.5065	24.9862	18.6396	25.1872	18.0175	20.0664	18.3708	17.9373	13.9026	13.33	15.1433	17.3981	22.4005	13.9547	19.4939	21.4509	8.13151	9.25257	24.9927	12.9489	9.78493	15.9566	6.7396	16.966	20.6389	17.746	23.4995	14.6407	15.8569
ENSMUSG00000003531	Dgcr6	0.0445774	0.929739	-0.0697513	0.864835	-0.025174	0.968196	-0.00613734	0.986293	0.0633017	0.998746	0.0571644	0.880451	0.331647	0.695613	no	no	no	no	no	17.3167	21.1422	28.5076	37.2771	16.121	44.3133	28.0397	23.9164	39.7217	20.4394	31.2962	28.3864	15.4003	25.1185	29.2408	30.2262	25.411	34.9542	24.9927	24.9017	20.793	28.722	28.6433	41.9684	30.5097	36.7597	28.1994	29.2813	25.7675
ENSMUSG00000003534	Ddr1	0.147538	0.550635	0.166183	0.42277	0.313721	0.185595	-0.0621752	0.7929	0.136194	0.975767	0.0740186	0.755868	-0.0414607	#NA	no	no	no	no	no	75.0392	70.1535	66.8833	75.5617	80.6048	80.2656	71.5496	99.6519	65.5409	62.2069	99.9458	102.557	84.0019	98.6132	102.343	105.304	79.2823	94.5818	68.1618	64.7444	53.8171	89.3572	81.7177	83.9368	68.1981	88.7302	77.0785	90.5891	72.3471
ENSMUSG00000003541	Ier3	0.758622	0.00567474	-0.385426	0.201924	0.373196	0.368085	-0.106578	0.757587	-0.085186	0.998746	-0.191764	0.550174	1.40376	0.00146782	no	no	yes	no	no	59.6465	24.9862	23.0254	25.1872	25.6039	40.1328	48.3443	42.8503	70.5061	92.4216	60.5732	58.6042	30.8007	36.2822	44.8359	34.1264	48.7891	77.1048	19.3125	30.8781	24.4623	32.7111	27.8009	50.0049	25.1256	19.0136	31.0194	18.3008	32.7049
ENSMUSG00000021091	Serpina3n	2.34496	5.20706e-17	-2.41093	1.121e-17	-0.0659713	0.93448	-0.662213	0.0129466	0.222325	0.975039	-0.439888	0	0.0558416	#NA	yes	no	no	no	no	13.4686	7.68806	8.77158	8.05991	10.4312	10.0332	110.225	66.7667	150.943	76.4256	20.1911	88.822	7.00016	11.1638	6.82285	3.90016	8.13151	16.449	7.95221	4.98034	3.66935	0.797832	3.3698	3.57178	2.69203	2.53515	7.51985	5.49025	9.91056
ENSMUSG00000003546	Klc4	0.204068	0.311304	0.0529531	0.81781	0.257021	0.263525	0.276125	0.17334	0.0135749	0.998746	0.2897	0.188045	0.464525	0.388286	no	no	no	no	no	116.407	102.828	100.873	115.861	106.209	96.9876	106.358	119.582	115.193	115.527	134.271	150.173	145.603	108.847	153.027	155.031	96.5617	113.087	139.732	113.552	116.196	153.982	165.12	142.871	170.495	133.095	123.138	203.139	87.213
ENSMUSG00000003549	Ercc1	-0.0306196	0.93403	0.167101	0.49269	0.136481	0.693593	0.311509	0.115445	-0.0745694	0.998746	0.236939	0.288323	1.80522	1.80474e-09	no	no	yes	no	no	42.3298	50.9334	46.0508	51.3819	49.3111	53.5104	43.5099	44.8433	37.7357	65.7615	55.5255	39.3747	54.6012	48.3763	42.8865	53.6272	70.1343	56.5435	63.6177	68.7287	75.8332	74.9962	58.9715	53.5767	88.837	62.1112	50.759	67.7131	51.5349
ENSMUSG00000003559	As3mt	-0.58976	0.00359221	0.873411	1.87415e-06	0.283651	0.339454	0.158535	0.319062	-0.000651421	0.999166	0.157883	0.349378	-0.319284	0.618053	no	no	no	no	no	163.547	143.19	144.731	198.475	167.848	151.334	114.093	89.6867	91.36	70.2049	180.71	75.0866	236.605	185.132	192.989	202.808	174.828	208.697	169.268	161.363	182.244	220.999	201.346	199.127	176.777	183.798	177.656	232.421	191.274
ENSMUSG00000003573	Homer3	0.0197753	0.970268	0.072823	0.872323	0.0925983	0.887564	0.0308529	0.937419	0.116465	0.998746	0.147318	0	0.618618	0.0962377	no	no	no	no	no	10.5825	27.8692	9.86803	10.0749	22.759	19.2303	13.5364	25.9095	16.8817	17.7734	16.1529	12.8197	21.0005	23.2578	18.5192	23.4009	9.14795	14.3929	23.8566	14.941	29.3548	17.5523	9.26695	16.073	24.2283	17.746	31.9594	23.7911	7.92845
ENSMUSG00000003575	Crtc1	-0.0338342	0.893171	0.174585	0.270162	0.140751	0.52951	0.274083	0.0654338	-0.0380764	0.998746	0.236006	0.160663	1.26311	0.000281129	no	no	yes	yes	yes	183.75	211.422	214.904	213.588	222.848	199.828	209.814	237.171	161.866	196.396	241.283	170.318	266.006	208.39	247.572	241.81	231.748	186.08	319.224	251.009	280.094	286.422	223.249	241.095	302.405	250.98	241.575	311.114	196.229
ENSMUSG00000003581	Rnf215	-0.142733	0.622954	0.273342	0.211288	0.13061	0.707658	0.0689029	0.78513	-0.132327	0.97966	-0.0634239	0.816863	0.485931	0.200171	no	no	no	no	no	45.2159	50.9334	36.1828	53.3969	48.3629	39.2967	34.8079	51.819	43.6939	45.3221	32.3057	37.5433	49.0011	64.1916	50.6841	46.8019	45.7398	44.2067	59.0736	44.8231	41.5859	50.2634	53.9168	50.8979	38.5857	45.6327	41.3592	50.3273	49.5528
ENSMUSG00000003585	Sec14l2	0.0972082	0.877572	-0.141252	0.773366	-0.0440443	#NA	-0.0439062	0	0.0117959	0	-0.0321103	0	-0.295517	0.740047	no	no	no	no	no	1.92408	2.88302	1.09645	0	0.948291	2.5083	5.80132	0.996519	0.993044	0	2.01911	1.83138	4.20009	0.930313	0	0.975039	1.01644	2.05613	0	0	1.22312	0.797832	3.3698	2.67884	1.79469	1.26757	2.81994	0.915042	0.991056
ENSMUSG00000003604	Aven	-0.395554	0.123991	0.498051	0.0283947	0.102497	0.813031	-0.0421475	0.897687	0.0761626	0.998746	0.0340152	0.922582	-0.0508133	0.958572	no	no	no	no	no	29.8233	35.5573	33.9899	44.3295	34.1385	39.2967	29.0066	30.8921	21.847	36.4354	18.172	22.8923	39.2009	28.8397	50.6841	43.8768	37.6083	34.9542	27.2647	37.8506	41.5859	24.7328	50.547	36.6107	31.407	39.2948	34.7793	28.3663	52.526
ENSMUSG00000003617	Cp	-0.168718	0.52182	-0.0854456	0.742647	-0.254163	0.363051	0.120298	0.625825	-0.0811419	0.998746	0.0391562	0.898621	-0.283423	0.674315	no	no	no	no	no	1133.28	1685.61	1244.47	1231.15	1312.44	1193.11	1022.97	1473.85	1251.23	1095.73	1007.53	1029.24	742.017	1070.79	726.147	1208.07	1227.86	1478.36	1263.27	1517.01	2135.56	1340.36	1187.86	1539.44	1613.42	1717.56	1669.41	1188.64	1415.23
ENSMUSG00000003623	Crot	-0.387461	0.000819547	0.3122	0.008437	-0.0752607	0.726748	-0.0224599	0.903571	-0.00372202	0.998746	-0.026182	0.894027	-0.690295	0.0202506	no	no	no	no	no	225.118	223.915	211.614	210.565	190.607	189.795	156.636	166.419	148.957	123.525	177.681	176.728	210.005	188.854	205.66	190.133	195.156	197.388	186.309	231.088	176.129	214.617	250.208	218.772	210.876	204.08	223.716	236.081	203.167
ENSMUSG00000003644	Rps6ka1	0.0793292	0.896972	0.123329	0.79765	0.202659	#NA	0.175288	0.596785	0.000804709	0.999166	0.176093	0	0.04586	0.942051	no	no	no	no	no	13.4686	5.76604	4.38579	16.1198	11.3795	9.1971	9.66886	22.9199	8.93739	13.33	6.05732	4.57845	19.6004	10.2334	10.7216	9.75039	10.1644	14.3929	19.3125	11.9528	15.9005	13.5631	5.89715	12.5012	15.2548	15.2109	8.45983	17.3858	13.8748
ENSMUSG00000003660	Snrnp200	-0.00105626	0.997052	-0.0620443	0.611802	-0.0631005	0.706978	-0.157816	0.102438	0.0927642	0.928995	-0.0650513	0.583333	0.231127	0.24562	no	no	no	no	no	504.109	462.244	458.315	476.542	532.94	458.183	474.741	489.291	452.828	522.538	465.404	484.4	449.41	473.529	474.676	388.066	469.595	510.948	480.541	482.097	446.437	441.999	426.28	423.256	487.257	536.184	483.15	484.057	436.065
ENSMUSG00000003662	Ciao1	0.0975673	0.724933	-0.0627988	0.80633	0.0347685	0.9339	-0.303073	0.218191	0.206404	0.954112	-0.0966688	0.760279	-0.69653	0.100916	no	no	no	no	no	54.8363	71.1145	59.2082	45.337	55.0009	47.6577	62.8476	49.8259	59.5826	66.6502	55.5255	62.267	65.8015	58.6097	64.3298	54.6022	52.8548	46.2629	59.0736	68.7287	26.9085	28.722	43.8074	38.3966	45.7645	73.5193	62.9787	42.0919	40.6333
ENSMUSG00000003680	Taf6l	-0.135393	0.609228	0.171495	0.436591	0.0361011	0.931573	-0.0258125	0.921819	-0.0872935	0.998746	-0.113106	0.625629	-0.1875	0.820056	no	no	no	no	no	67.3429	57.6604	55.9188	52.3894	59.7424	72.7407	52.2119	55.805	53.6244	42.6561	76.7261	52.1944	61.6014	75.3554	59.4563	62.4025	57.937	59.6277	78.3861	60.7602	56.2633	61.4331	61.4989	58.0414	60.122	38.0272	62.9787	65.883	67.3918
ENSMUSG00000003721	Insig2	-0.0502315	0.825878	-0.224772	0.127832	-0.275003	0.135108	-0.45571	0.00214752	0.0899723	0.99778	-0.365738	0.0401341	-0.626989	0.121107	no	no	no	no	no	101.014	112.438	119.513	122.914	140.347	124.579	105.391	118.586	118.172	111.972	117.108	124.534	93.8021	89.31	106.242	97.5039	91.4795	113.087	82.9302	101.599	92.9568	83.7724	89.2997	82.1509	80.7609	105.209	106.218	76.8635	117.936
ENSMUSG00000003731	Kpna6	0.24914	0.0215963	-0.236771	0.0236506	0.0123689	0.961472	-0.245892	0.0178963	0.11405	0.910027	-0.131842	0.281956	0.26298	0.383479	no	no	no	no	no	396.361	332.508	410.072	369.749	403.972	361.195	548.225	422.524	416.085	441.669	465.404	416.639	355.608	390.731	396.7	359.79	398.444	388.608	330.585	356.592	315.564	311.952	368.151	302.708	339.196	373.935	352.493	332.16	373.628
ENSMUSG00000003746	Man1a	0.834936	1.01587e-07	-0.949595	5.70339e-10	-0.11466	0.720965	-0.282787	0.052866	-0.00838008	0.998746	-0.291168	0.0827866	-0.941406	0.00126015	no	no	no	no	no	303.043	337.313	334.417	334.486	280.694	379.589	713.562	431.493	849.052	615.848	445.213	586.042	242.205	307.003	284.611	282.761	347.622	343.373	329.449	268.938	298.44	227.382	250.208	293.779	280.868	239.572	301.734	226.015	340.923
ENSMUSG00000003752	Itpkc	0.178163	0.629963	0.0490042	0.895946	0.227167	0.584582	0.330469	0.16706	-0.119647	0.998746	0.210822	0.442258	0.397497	0.549569	no	no	no	no	no	29.8233	21.1422	16.4467	25.1872	30.3453	16.722	16.4371	33.8816	23.833	32.8808	27.258	26.555	26.6006	30.7003	18.5192	35.1014	27.4439	28.7858	37.489	20.9174	35.4704	35.1046	32.0131	34.8249	29.6123	38.0272	20.6796	29.2813	30.7227
ENSMUSG00000003762	Adck4	-0.114535	0.75726	0.0745745	0.824033	-0.0399602	0.941352	0.00554935	0.985762	0.0868659	0.998746	0.0924152	0.749654	0.235283	0.743492	no	no	no	no	no	35.5955	38.4403	40.5686	46.3445	35.0868	27.5913	28.0397	38.8642	25.8191	23.9941	41.3917	45.7845	50.4011	38.1428	35.089	37.0515	32.5261	24.6735	42.0331	33.8663	37.9166	49.4656	31.1707	38.3966	56.5326	36.7597	32.8993	48.4972	35.678
ENSMUSG00000003778	Brd8	-0.168621	0.211359	0.268716	0.0158391	0.100095	0.58997	0.173861	0.118076	-0.0297746	0.998746	0.144087	0.245027	0.298254	0.345003	no	no	no	no	no	451.197	457.439	401.3	492.662	476.991	422.23	337.443	366.719	387.287	388.349	447.232	469.749	546.012	463.296	507.815	486.545	474.677	426.646	481.677	500.026	525.94	608.746	581.291	493.799	568.915	501.96	506.65	544.45	539.135
ENSMUSG00000003779	Kif20a	-0.16878	0.780428	0.289053	0.532693	0.120273	#NA	-0.0622739	0	-0.103299	0	-0.165573	0	-0.116219	0.898428	no	no	no	no	no	2.88612	4.80504	6.57869	3.02247	3.79317	5.0166	1.93377	4.98259	3.97217	3.55468	5.04777	1.83138	4.20009	6.51219	8.77224	3.90016	3.04932	3.08419	4.54412	7.96854	3.66935	1.59566	1.6849	5.35767	4.48672	5.0703	0.939981	3.66017	1.98211
ENSMUSG00000003808	Farsa	0.0762135	0.74979	0.203279	0.213731	0.279492	0.163901	0.0445841	0.839229	0.0259029	0.998746	0.070487	0.740472	0.41033	0.404039	no	no	no	no	no	106.787	105.711	110.741	114.854	105.26	98.6598	111.192	97.6588	101.29	127.968	143.357	96.1475	117.603	141.408	131.584	106.279	143.318	142.901	127.235	111.56	80.7256	123.664	128.895	116.083	113.065	110.279	119.378	130.851	92.1682
ENSMUSG00000003809	Gcdh	-0.178954	0.388719	0.163112	0.394248	-0.0158416	0.966736	-0.225746	0.149729	0.137736	0.94768	-0.0880104	0.648359	0.25436	0.732219	no	no	no	no	no	123.141	102.828	123.899	138.026	144.14	109.529	94.7549	95.6658	98.3113	110.195	146.385	105.304	130.203	132.104	142.305	100.429	118.923	108.975	112.467	113.552	97.8493	111.696	119.628	95.5451	108.579	106.476	146.637	118.955	114.963
ENSMUSG00000003810	Mast2	0.057747	0.802061	0.104841	0.550092	0.162588	0.444518	0.191866	0.119655	-0.0105798	0.998746	0.181286	0.184456	0.975646	4.22508e-05	no	no	no	no	no	3651.91	2841.7	2873.79	3716.63	3276.35	3109.45	3035.06	4064.8	2744.77	2978.82	4215.9	3257.11	3239.67	3340.75	3562.5	3637.87	4155.2	3945.71	3654.61	3259.13	4209.96	4154.31	3775.86	4320.07	4125.09	3953.57	3528.69	4002.39	3432.03
ENSMUSG00000003812	Dnase2a	0.469787	0.0418179	-0.524161	0.0157671	-0.0543741	0.915535	0.0867201	0.760464	0.0772914	0.998746	0.164012	0.530009	-0.821233	0.110815	no	no	no	no	no	30.7853	25.9472	20.8325	23.1723	35.0868	32.6079	41.5761	36.8712	46.673	47.9881	34.3248	34.7963	36.4008	22.3275	27.2914	23.4009	28.4603	26.7297	36.353	27.8899	29.3548	31.9133	30.3282	34.8249	40.3804	30.4218	36.6593	32.9415	30.7227
ENSMUSG00000003813	Rad23a	0.116303	0.532974	-0.197753	0.178176	-0.0814503	0.745555	-0.378489	0.00306946	0.261728	0.30446	-0.116762	0.465756	0.0349865	0.949129	no	no	no	no	no	133.724	126.853	129.381	115.861	141.295	131.268	116.026	147.485	126.117	159.072	136.29	160.246	117.603	140.477	111.115	123.83	114.858	125.424	98.8346	124.509	99.0724	98.1333	96.8818	97.331	116.655	134.363	134.417	122.616	117.936
ENSMUSG00000003814	Calr	0.34181	0.366774	-0.684333	0.0188312	-0.342523	0.448841	-0.321173	0.099744	0.0469022	0.998746	-0.274271	0.206445	-0.709983	0.00863961	no	no	no	no	no	313.625	360.378	453.929	429.19	354.661	361.195	342.278	336.823	593.84	1084.18	284.694	399.241	267.406	321.888	275.838	181.357	271.389	372.159	414.651	387.47	318.01	189.086	253.578	273.241	273.69	371.399	380.692	268.107	310.201
ENSMUSG00000003847	Nfat5	0.0665413	0.661968	-0.127492	0.267375	-0.0609509	0.746199	-0.0354747	0.67579	0.0551263	0.972404	0.0196516	0.84226	0.805515	4.93954e-06	no	no	no	no	no	2436.85	2612.02	2589.81	2585.22	2518.66	2661.31	3201.36	2702.56	2494.53	2545.15	2366.39	2834.98	2816.86	2340.67	2496.19	2684.28	2263.61	2158.93	2837.8	2473.24	2728.77	2524.34	2590.53	2535.96	2765.61	2517.4	2624.43	2774.41	2770.99
ENSMUSG00000003848	Nob1	0.100268	0.683181	0.0151512	0.952241	0.11542	0.685837	0.3352	0.0441074	-0.244905	0.679564	0.0902945	0.686978	0.36881	0.5519	no	no	no	no	no	100.052	98.9837	97.5839	140.041	123.278	99.4959	129.563	116.593	129.096	116.416	132.252	86.0749	116.203	142.338	134.508	111.154	103.677	107.947	136.324	140.446	173.682	149.992	156.696	134.835	136.396	106.476	102.458	166.538	110.998
ENSMUSG00000003849	Nqo1	-0.155273	0.576901	0.0783702	0.774133	-0.0769024	0.844033	-0.0830027	0.711005	0.0537372	0.998746	-0.0292655	0.913332	-0.666435	0.36128	no	no	no	no	no	106.787	117.243	88.8123	131.981	114.743	96.9876	103.457	57.7981	115.193	79.9802	125.185	103.473	96.6022	104.195	123.786	107.254	74.2001	113.087	98.8346	125.505	143.105	105.314	102.779	70.5427	111.271	119.152	116.558	112.55	99.1056
ENSMUSG00000003865	Gys1	0.351625	0.0239716	-0.312161	0.0388751	0.0394643	0.90484	-0.0271154	0.897801	-0.0225338	0.998746	-0.0496492	0.811497	-0.242261	0.723836	no	no	no	no	no	451.197	309.444	456.122	479.565	422.938	433.936	653.615	527.158	531.278	495.877	639.048	445.941	380.808	481.902	394.751	372.465	505.17	489.358	500.989	393.447	415.859	400.512	389.212	512.55	353.553	415.765	458.711	435.56	432.101
ENSMUSG00000003868	Ruvbl2	0.0135575	0.967312	-0.155705	0.509664	-0.142147	0.666488	-0.189583	0.385166	0.131735	0.985605	-0.057848	0.836627	0.169557	0.792438	no	no	no	no	no	50.9882	41.3233	41.665	46.3445	57.8458	40.1328	45.4437	37.8677	53.6244	49.7655	47.449	46.7002	39.2009	43.7247	42.8865	38.0265	43.7069	42.1506	46.5772	46.8152	33.0241	39.0938	37.9103	45.5402	52.0459	43.0975	44.1791	52.1574	46.5797
ENSMUSG00000003872	Lin7b	0.161131	0.794361	0.0216268	0.969673	0.182758	#NA	-0.124698	0	0.197392	0	0.0726937	0	0.0561975	#NA	no	no	no	no	no	0	2.88302	3.28934	2.01498	1.89658	4.1805	3.86755	4.98259	2.97913	2.66601	3.02866	0.915691	7.00016	3.72125	3.89877	2.92512	0	2.05613	2.27206	1.99214	2.44623	1.59566	0.84245	1.78589	3.58937	2.53515	2.81994	3.66017	3.96423
ENSMUSG00000003873	Bax	0.380932	0.218039	-0.353965	0.22004	0.0269668	0.966298	0.0982126	0.747548	-0.0438478	0.998746	0.0543649	0.879546	0.531322	0.219502	no	no	no	no	no	25.9751	15.3761	25.2183	22.1648	22.759	20.0664	30.9404	21.9234	47.6661	34.6581	15.1433	27.4707	19.6004	24.1881	25.342	23.4009	21.3452	19.5332	22.7206	32.8702	20.793	25.5306	21.0613	25.8954	26.0229	24.0839	27.2595	25.6212	19.8211
ENSMUSG00000003923	Tfam	0.0403103	0.889707	-0.0894058	0.683321	-0.0490955	0.890036	-0.391873	0.0519695	0.0995005	0.998746	-0.292373	0.202101	-0.926825	0.0513145	no	no	no	no	no	97.1661	81.6856	85.5229	103.771	81.5531	76.0851	101.523	100.648	79.4435	87.9783	86.8216	84.2436	64.4014	79.0766	74.0767	79.9532	101.644	104.862	69.2978	82.6736	45.2553	54.2526	79.1903	65.185	48.4565	106.476	78.0184	61.3078	62.4366
ENSMUSG00000003929	Zfp81	-0.124728	0.540226	-0.150696	0.389367	-0.275425	0.164381	-0.189644	0.235065	0.0880228	0.996726	-0.101622	0.585527	-0.99612	0.0588089	no	no	no	no	no	145.268	172.981	144.731	152.131	148.882	186.45	129.563	145.492	147.963	156.406	111.051	178.56	144.203	123.732	148.153	120.905	129.088	116.171	146.548	163.355	156.559	115.686	153.326	129.477	139.986	172.39	157.917	126.276	148.658
ENSMUSG00000003934	Efnb3	0.0767302	0.771295	-0.053454	0.820244	0.0232762	0.95228	0.086336	0.676517	-0.0500396	0.998746	0.0362965	0.887238	-0.168134	#NA	no	no	no	no	no	123.141	121.087	110.741	123.921	133.709	106.185	128.596	147.485	132.075	107.529	138.309	107.136	170.804	138.617	118.913	109.204	101.644	96.638	174.949	146.422	145.551	113.292	122.155	104.475	112.168	129.293	146.637	146.407	128.837
ENSMUSG00000003948	Mmd	-0.647561	0.0105584	0.827224	0.000372805	0.179663	0.681138	0.0959896	0.667182	-0.097826	0.998026	-0.00183642	0.994666	-0.926102	0.00534541	no	no	no	yes	yes	253.017	327.703	510.945	431.205	506.388	397.147	449.602	254.112	201.588	106.64	208.978	226.176	477.411	487.484	422.042	461.194	534.647	414.31	398.747	399.423	470.9	509.017	484.409	465.224	376.884	372.667	442.731	434.645	513.367
ENSMUSG00000003949	Hlf	-0.315214	0.454424	0.868878	0.00362704	0.553664	0.197053	0.208061	0.52553	0.0411795	0.998746	0.24924	0.450402	0.272429	0.757436	no	no	no	no	no	249.169	82.6466	120.609	178.326	147.933	275.077	48.3443	108.621	146.97	99.531	209.987	178.56	243.605	317.237	322.624	284.712	256.143	298.138	145.412	123.512	225.053	344.663	322.659	303.601	92.4263	158.447	216.196	331.245	438.047
ENSMUSG00000003955	Fam162a	0.127087	0.683393	-0.271968	0.243801	-0.144881	0.695791	-0.350941	0.057574	0.184991	0.927483	-0.16595	0.448163	-0.728668	0.295571	no	no	no	no	no	70.229	68.2315	80.0407	61.4568	58.7941	57.6909	87.0198	46.8364	87.3878	79.9802	56.535	76.918	60.2013	55.8188	48.7347	43.8768	59.9699	86.3573	65.8897	51.7955	56.2633	47.0721	45.4923	48.219	51.1486	63.3787	56.3989	54.9025	82.2577
ENSMUSG00000003970	Rpl8	0.379903	0.104631	-0.630827	0.00166749	-0.250924	0.445445	-0.31555	0.239065	-0.0303044	0.998746	-0.345855	0.221779	0.0610868	0.886729	no	no	no	no	no	133.724	80.7246	114.031	80.5991	88.1911	83.61	145.033	157.45	153.922	140.41	87.8312	88.822	79.8018	85.5888	77.9755	57.5273	75.2165	102.806	110.195	100.603	99.0724	37.4981	39.5952	64.292	57.43	109.011	76.1385	57.6476	82.2577
ENSMUSG00000003992	Ssbp2	0.637913	6.82805e-06	-0.470127	0.00130431	0.167786	0.498499	0.180232	0.363141	-0.167876	0.940687	0.0123558	0.966733	-0.594668	#NA	no	no	no	no	no	366.538	294.068	315.777	272.022	278.798	333.604	518.251	412.559	601.784	576.746	439.156	408.398	281.406	331.191	326.522	316.888	427.921	416.366	326.041	386.474	399.959	319.133	367.308	438.436	298.815	325.767	260.375	236.081	472.734
ENSMUSG00000004018	Fancl	-0.440568	0.0358767	0.424096	0.0357657	-0.0164714	0.971635	0.151788	0.500838	-0.0732903	0.998746	0.0784976	0.770183	-0.634869	0.285285	no	no	no	no	no	50.9882	56.6994	59.2082	45.337	46.4663	41.805	26.1059	41.8538	33.7635	31.1034	34.3248	47.6159	56.0012	51.1672	46.7853	42.9017	44.7233	55.5154	70.4339	75.7012	35.4704	51.8591	60.6564	58.0414	56.5326	63.3787	49.819	53.0724	57.4813
ENSMUSG00000004032	Gstm5	-0.0210455	0.968887	-0.511636	0.122521	-0.532682	0.217445	-0.583989	0.0290459	0.0236718	0.998746	-0.560317	0	-0.0406502	#NA	no	no	no	no	no	28.8612	14.4151	41.665	18.1348	19.9141	12.5415	26.1059	20.9269	30.7843	21.3281	18.172	14.6511	7.00016	15.8153	11.6963	10.7254	12.1973	24.6735	19.3125	17.9292	9.78493	5.58482	8.4245	11.6083	9.87077	16.4785	14.0997	7.32034	12.8837
ENSMUSG00000004035	Gstm7	-0.562564	0.114823	-0.231136	0.580178	-0.7937	0.0573489	-0.44508	0.115864	0.120939	0.998746	-0.324141	0	-0.0313528	#NA	no	no	no	no	no	20.2029	28.8302	39.4721	26.1947	24.6556	15.8859	18.3708	22.9199	13.9026	12.4414	13.1242	12.8197	8.40019	6.51219	11.6963	2.92512	22.3617	22.6174	34.0809	22.9096	13.4543	6.38266	6.7396	8.92945	22.4336	29.1542	21.6196	6.40529	12.8837
ENSMUSG00000004040	Stat3	0.771922	2.88399e-14	-0.763734	6.92279e-14	0.00818889	0.977965	0.468836	0.0200401	-0.249844	0.841374	0.218991	0.368757	0.168348	0.52717	no	no	no	no	no	408.867	383.442	385.95	365.719	501.646	392.967	630.41	804.19	664.346	778.474	674.382	672.117	379.408	450.271	413.27	452.418	410.641	344.401	806.581	487.077	985.831	507.421	425.437	556.305	678.391	494.354	476.57	570.071	414.262
ENSMUSG00000004043	Stat5a	-0.84999	0.000105621	0.725763	0.00104493	-0.124227	0.780437	-0.155371	0.441357	0.122544	0.97966	-0.0328268	0.901951	-0.204486	0.771955	no	no	no	no	no	142.382	155.683	173.239	166.236	177.33	137.12	121.828	110.614	41.7078	39.1015	104.994	72.3396	137.203	139.547	142.305	156.006	161.614	127.48	134.052	134.469	116.196	172.332	144.059	174.124	173.187	174.925	198.336	172.943	103.07
ENSMUSG00000004044	Ptrf	-0.127818	0.573099	-0.0308406	0.897669	-0.158659	0.532958	-0.199348	0.408767	0.0913705	0.998746	-0.107977	0.703195	-0.119842	0.667718	no	no	no	no	no	412.716	351.729	385.95	364.711	367.937	369.556	415.761	483.311	306.85	308.368	305.895	233.501	365.408	340.495	336.269	314.938	323.228	327.952	432.827	446.238	404.851	245.732	163.435	299.137	294.329	458.862	402.312	370.592	318.129
ENSMUSG00000004054	Map3k11	0.203252	0.323805	0.0685878	0.758844	0.27184	0.237537	0.260328	0.222904	0.101027	0.998746	0.361355	0.109663	0.386274	0.314609	no	no	no	no	no	61.5706	52.8554	57.0153	74.5542	68.277	57.6909	68.6489	73.7424	68.52	71.0935	82.7834	66.8454	68.6015	76.2857	90.6465	70.2028	80.2987	65.7961	84.0662	69.7248	91.7337	84.5702	74.1356	77.6862	85.2476	77.3221	86.4783	118.04	47.5707
ENSMUSG00000004056	Akt2	0.120234	0.505568	-0.228157	0.0986982	-0.107923	0.628862	0.244488	0.215324	-0.142577	0.975767	0.101911	0.675893	0.447564	0.209034	no	no	no	no	no	218.383	300.795	299.33	301.239	299.66	229.091	285.232	355.757	294.934	295.927	267.532	294.852	274.406	251.185	285.585	238.885	254.11	221.034	444.188	392.451	324.126	379.768	277.166	272.348	435.211	313.091	295.154	324.84	243.8
ENSMUSG00000004069	Dnaja3	0.0371892	0.891447	-0.132445	0.482818	-0.0952561	0.732486	-0.266066	0.0922374	0.151228	0.933648	-0.114838	0.547656	-0.118049	0.808521	no	no	no	no	no	227.042	161.449	208.325	164.221	187.762	194.811	195.311	197.311	219.463	199.062	216.045	148.342	152.603	169.317	186.166	147.231	182.959	227.202	171.541	195.229	165.121	138.823	145.744	161.623	156.138	212.953	192.696	143.662	202.176
ENSMUSG00000004070	Hmox2	0.0453327	0.894769	-0.0754703	0.778902	-0.0301376	0.946723	-0.11681	0.600246	0.0168818	0.998746	-0.0999282	0.67743	-0.228564	0.625666	no	no	no	no	no	81.7735	93.2177	121.706	117.876	100.519	111.201	96.6886	92.6762	106.256	116.416	112.06	122.703	77.0017	122.801	115.014	63.3776	94.5288	136.732	107.923	103.591	114.973	67.0179	90.1422	115.19	89.7343	110.279	105.278	96.0794	125.864
ENSMUSG00000004071	Cdip1	0.0552515	0.765403	-0.0403543	0.806773	0.0148972	0.957467	-0.15679	0.218919	0.0841581	0.97966	-0.0726318	0.634841	0.0925311	0.852706	no	no	no	no	no	258.789	309.444	320.163	329.449	323.367	323.571	369.351	302.942	309.83	279.931	377.573	301.262	298.207	298.63	314.826	299.337	328.31	344.401	311.272	311.769	238.508	284.028	310.864	276.813	268.306	297.88	346.853	297.389	312.183
ENSMUSG00000004085	Zak	0.205302	0.0566341	-0.197302	0.053529	0.0080004	0.973852	0.0894276	0.457996	-0.13292	0.803968	-0.043492	0.762246	-0.147841	0.711799	no	no	no	no	no	1875.02	1735.58	1709.36	1744.97	1866.24	1742.43	2160.99	1764.83	2311.81	2305.21	1789.94	2004.45	1821.44	1609.44	1706.69	1798.95	1772.67	2027.34	1883.54	1891.53	2244.42	1766.4	1837.38	2262.72	1824.3	1791.08	1855.52	1540.02	1784.89
ENSMUSG00000004096	Cwc15	0.0938656	0.791433	-0.332781	0.162915	-0.238915	0.493324	-0.211828	0.350824	0.174907	0.966441	-0.0369215	0.904804	-0.764704	0.085432	no	no	no	no	no	49.0641	38.4403	36.1828	41.3071	40.7765	47.6577	37.7086	34.8781	52.6313	64.8729	49.4681	32.9649	35.0008	33.4913	34.1143	28.2761	34.5589	46.2629	43.1691	50.7995	36.6935	32.7111	35.3829	25.8954	45.7645	45.6327	43.2391	34.7716	39.6423
ENSMUSG00000004098	Col5a3	-0.0839639	0.874526	-0.689813	0.0217726	-0.773777	0.0481499	-0.160826	0.639724	0.132884	0.998746	-0.0279424	0.948375	1.21308	0.0446442	no	no	yes	no	no	15.3927	100.906	73.462	54.4044	61.6389	60.1992	54.1456	80.718	65.5409	44.4335	35.3344	60.4356	37.8008	30.7003	38.9877	39.0016	17.2795	21.5893	73.842	82.6736	50.1478	43.8808	28.6433	29.4672	69.9928	78.5896	90.2382	47.5822	47.5707
ENSMUSG00000004099	Dnmt1	-0.215808	0.329097	0.0465685	0.861314	-0.169239	0.550198	-0.0493047	0.822567	0.00981779	0.998746	-0.039487	0.870533	0.110222	0.755286	no	no	no	no	no	100.052	94.1787	80.0407	95.7115	91.036	86.1183	91.8542	100.648	56.6035	62.2069	89.8503	66.8454	88.202	80.0069	70.1779	96.5289	69.1179	80.189	92.0184	90.6422	92.9568	106.112	85.9299	82.1509	105.886	84.9275	101.518	107.06	76.3113
ENSMUSG00000004100	Ppan	0.230705	0.526657	0.164907	0.61972	0.395612	0.29104	0.178987	0.562996	-0.116411	0.998746	0.0625752	0.874602	1.05552	0.017742	no	no	yes	no	no	24.051	13.4541	29.6041	18.1348	18.9658	21.7386	17.404	21.9234	19.8609	30.2148	32.3057	29.3021	29.4007	27.9094	42.8865	28.2761	22.3617	21.5893	27.2647	20.9174	20.793	38.2959	27.8009	20.5377	27.8176	13.9433	21.6196	40.2618	12.8837
ENSMUSG00000004105	Angptl2	0.143747	0.527544	-0.404842	0.0117637	-0.261095	0.268454	-0.122376	0.553852	-0.0188976	0.998746	-0.141273	0.499002	-0.258856	0.775229	no	no	no	no	no	232.814	200.85	182.01	160.191	155.52	226.583	248.49	217.241	223.435	159.96	197.873	240.827	137.203	156.293	150.103	168.682	140.269	203.557	218.118	183.277	170.013	179.512	123.84	226.808	166.906	185.066	192.696	163.793	171.453
ENSMUSG00000004127	Trmt10a	-0.426255	0.109032	0.637583	0.00490192	0.211328	0.570566	0.199181	0.404297	-0.229847	0.894828	-0.0306657	0.927501	1.02777	0.0578771	no	no	no	no	no	30.7853	31.7132	32.8934	26.1947	30.3453	44.3133	27.0728	22.9199	16.8817	21.3281	23.2197	29.3021	33.6007	31.6306	51.6588	46.8019	39.6411	27.7577	30.6728	38.8467	48.9246	38.2959	48.0197	38.3966	33.2017	29.1542	26.3195	36.6017	32.7049
ENSMUSG00000004151	Etv1	0.00827893	0.983949	-0.233202	0.377002	-0.224923	0.530492	-0.00711654	0.981528	0.135108	0.983621	0.127991	0.607879	-0.297745	#NA	no	no	no	no	no	43.2918	51.8944	37.2792	55.4119	56.8975	48.4938	31.9073	66.7667	63.5548	37.3241	45.4299	51.2787	60.2013	39.0731	35.089	43.8768	36.5918	34.9542	64.7537	44.8231	59.9327	48.6678	32.8556	57.1485	59.2246	45.6327	61.0988	62.2228	59.4634
ENSMUSG00000004187	Kifc2	-0.181778	0.417245	0.546477	0.000411298	0.364699	0.0918023	0.189669	0.379444	-0.078468	0.998746	0.111201	0.654699	0.518906	0.447614	no	no	no	no	no	71.191	73.9975	58.1117	70.5242	76.8116	67.7241	53.1788	66.7667	49.6522	60.4295	70.6688	65.9297	92.4021	89.31	88.6971	91.6537	113.841	70.9364	70.4339	73.709	79.5025	106.909	96.0393	79.4721	87.0423	84.9275	80.8384	91.5042	43.6065
ENSMUSG00000004207	Psap	0.187564	0.168494	-0.277108	0.0163287	-0.0895442	0.656116	-0.305318	0.0688621	-0.0550587	0.998746	-0.360376	0.0576293	-0.412897	0.126884	no	no	no	no	no	2461.86	2290.08	2712.61	2383.72	2489.26	2099.45	3114.34	2841.07	2990.05	2792.2	2506.72	2249.85	2357.65	2287.64	2204.76	1819.42	2311.38	2565.02	2293.64	2411.48	2040.16	1590.08	1471.76	2106.46	1585.61	2257.55	2301.07	1454.92	2027.7
ENSMUSG00000004221	Ikbkg	0.0475245	0.807582	0.00205923	0.989841	0.0495838	0.830488	-0.22689	0.0922655	-0.0280913	0.998746	-0.254982	0.0937455	-0.703733	0.0239763	no	no	no	no	no	242.434	234.486	232.447	247.842	253.194	255.846	258.159	234.182	284.01	261.269	222.102	257.309	292.607	229.787	248.547	260.336	287.652	205.613	251.063	238.06	204.26	172.332	229.989	202.699	183.955	207.882	250.975	185.754	222.988
ENSMUSG00000004233	Wars2	-0.306543	0.0945457	0.353707	0.0339881	0.0471644	0.892814	-0.00474821	0.985508	-0.0787785	0.998746	-0.0835268	0.730477	0.335378	0.601372	no	no	no	no	no	57.7225	62.4655	70.1727	75.5617	71.1218	79.4295	51.245	54.8085	55.6104	46.2108	62.5923	63.1827	75.6017	79.0766	70.1779	70.2028	69.1179	67.8522	70.4339	60.7602	91.7337	66.2201	69.9234	76.7933	59.2246	74.7869	68.6186	78.6936	48.5618
ENSMUSG00000004263	Atn1	-0.131098	0.614875	-0.0965489	0.689963	-0.227647	0.395937	-0.0332374	0.903716	0.153033	0.972404	0.119795	0.614174	0.739909	0.0112071	no	no	no	no	no	150.078	161.449	196.264	209.558	175.434	155.515	192.41	204.286	111.221	126.191	171.624	145.595	184.804	136.756	125.735	163.807	152.466	124.396	238.566	147.418	215.268	170.736	145.744	150.908	246.769	206.615	218.076	227.845	144.694
ENSMUSG00000004264	Phb2	0.00368251	0.98977	0.145751	0.363669	0.149434	0.485758	-0.224111	0.0985309	-0.011049	0.998746	-0.23516	0.119785	-0.197284	0.675273	no	no	no	no	no	263.599	221.993	282.884	270.007	265.522	241.633	274.596	255.109	234.358	250.605	327.095	207.862	260.406	307.934	290.459	232.059	316.113	310.475	273.783	262.962	214.045	213.819	218.195	186.626	240.488	249.712	235.935	209.545	219.023
ENSMUSG00000004266	Ptpn6	0.103739	0.866774	-0.143781	0.769539	-0.040042	#NA	-0.100929	0.787497	0.281406	0.927447	0.180477	0	-0.889467	0.184401	no	no	no	no	no	6.73429	3.84403	6.57869	5.03745	5.68975	6.6888	8.70198	8.96867	6.9513	3.55468	4.03822	6.40984	5.60012	5.58188	5.84816	2.92512	8.13151	5.14032	3.40809	0.996068	2.44623	7.97832	8.4245	6.25062	5.38406	7.60545	10.3398	5.49025	6.93739
ENSMUSG00000004267	Eno2	-0.133686	0.830898	0.0243623	0.96492	-0.109324	#NA	-0.121882	0	-0.222589	0	-0.34447	0	#NA	#NA	no	no	no	no	no	3.84816	3.84403	3.28934	0	2.84487	3.3444	0	2.98956	3.97217	0	4.03822	2.74707	0	0.930313	5.84816	2.92512	0	4.11225	3.40809	2.9882	1.22312	2.3935	2.52735	0.892945	0.897343	0	0	2.74513	0.991056
ENSMUSG00000004268	Emg1	0.422952	0.0631036	-0.407096	0.0602218	0.0158564	0.975494	-0.1987	0.315987	0.0859902	0.998746	-0.11271	0.622639	0.151471	0.785422	no	no	no	no	no	74.0772	50.9334	80.0407	60.4493	73.9667	53.5104	76.384	77.7284	85.4017	135.966	98.9363	65.014	53.2012	83.7282	61.4057	53.6272	71.1507	71.9644	65.8897	69.7248	48.9246	55.0504	54.7593	55.3626	62.814	68.449	64.8587	60.3928	53.517
ENSMUSG00000004270	Lpcat3	-0.178143	0.569748	-0.217536	0.414318	-0.395679	0.190781	-0.0659861	0.844606	-0.0727965	0.998746	-0.138783	0.651243	-0.272243	0.604997	no	no	no	no	no	76.9633	114.36	132.67	127.951	129.916	107.021	163.404	100.648	102.283	66.6502	85.8121	82.4122	93.8021	68.8432	67.2539	78.0032	109.775	91.4977	142.004	96.6186	145.551	86.1659	78.3479	130.37	114.86	135.631	160.737	96.0794	75.3203
ENSMUSG00000004285	Atp6v1f	0.40176	0.26496	-0.458641	0.154151	-0.0568808	0.935871	-0.217972	0.494386	0.133463	0.998746	-0.0845091	0	-0.319083	0.671344	no	no	no	no	no	16.3547	8.64906	12.0609	8.05991	15.1727	15.0498	20.3046	15.9443	25.8191	16.8847	12.1146	15.5667	7.00016	16.7456	13.6457	6.82528	15.2466	11.3087	15.9044	15.9371	13.4543	5.58482	5.89715	6.25062	8.97343	17.746	12.2198	10.0655	15.8569
ENSMUSG00000004317	Clcn5	0.289023	0.424362	-0.390168	0.200608	-0.101145	0.861241	-0.0318782	0.929327	-0.0892735	0.998746	-0.121152	0	-0.206987	0.791831	no	no	no	no	no	14.4306	18.2591	14.2538	24.1797	22.759	25.9191	21.2715	23.9164	37.7357	16.8847	18.172	34.7963	9.80022	23.2578	22.418	15.6006	18.2959	19.5332	18.1765	19.9214	19.5699	25.5306	15.1641	23.2166	21.5362	19.0136	17.8596	16.4708	23.7854
ENSMUSG00000004319	Clcn3	-0.0836701	0.451365	0.0168271	0.892779	-0.066843	0.634247	0.170006	0.110647	-0.167793	0.534688	0.00221286	0.989774	-0.584639	0.0375123	no	no	no	no	no	1142.9	1242.58	1070.13	1029.65	1086.74	1147.13	1016.2	1096.17	1093.34	982.868	985.325	1163.84	1043.02	996.365	1093.61	1133	1022.54	1123.67	1287.12	1352.66	1306.29	1265.36	1347.08	1367.1	1102.83	1258.7	1073.46	993.736	1399.37
ENSMUSG00000004328	Hif3a	0.0536765	0.933264	0.389385	0.326203	0.443061	0.383772	0.44662	0.108405	-0.0206136	0.998746	0.426006	0.168363	3.29708	1.00508e-11	no	no	yes	no	no	60.6086	48.0504	30.7005	103.771	66.3804	66.0519	29.9735	52.8155	66.5339	35.5468	134.271	77.8337	36.4008	72.5644	89.6718	110.179	136.203	135.704	78.3861	42.8309	170.013	117.281	94.3544	164.302	69.0954	121.687	92.1182	95.1644	157.578
ENSMUSG00000004347	Pde1c	0.42781	0.000514485	-0.462936	9.37239e-05	-0.0351264	0.901451	0.0300229	0.833356	0.117771	0.860134	0.147794	0.199762	0.0291928	#NA	no	no	no	no	no	746.544	749.585	870.58	786.849	764.323	730.751	878.9	1150.98	1030.78	1209.48	890.427	1148.28	723.816	671.686	672.539	922.387	867.023	673.382	828.166	868.571	807.256	814.586	796.116	840.261	1060.66	940.541	831.883	816.217	940.513
ENSMUSG00000004356	Utp20	-0.0837801	0.623797	0.106898	0.452	0.0231181	0.932081	0.0117705	0.952924	0.0999166	0.978441	0.111687	0.503494	0.222777	0.543424	no	no	no	no	no	442.539	422.843	361.828	404.003	394.489	317.718	350.013	418.538	310.823	353.69	384.64	389.169	439.61	387.01	395.726	407.566	401.494	352.626	345.353	404.404	395.066	493.858	440.602	382.18	502.512	428.44	408.892	511.508	404.351
ENSMUSG00000004360	9330159F19Rik	0.132109	0.833965	-0.523585	0.197367	-0.391476	#NA	0.221546	0.493678	-0.250123	0.948832	-0.0285774	0	#NA	#NA	no	no	no	no	no	6.73429	5.76604	5.48224	2.01498	3.79317	6.6888	11.6026	1.99304	6.9513	6.22069	3.02866	5.49414	1.40003	3.72125	1.94939	5.85024	2.03288	3.08419	4.54412	5.97641	9.78493	5.58482	9.26695	8.92945	2.69203	5.0703	2.81994	8.23538	8.91951
ENSMUSG00000004364	Cul3	-0.246646	0.0474693	-0.0077025	0.965681	-0.254349	0.0992352	-0.116967	0.34859	-0.012105	0.998746	-0.129072	0.31816	-0.410175	0.338879	no	no	no	no	no	617.63	547.774	607.432	494.677	525.353	599.483	531.788	418.538	468.717	402.567	505.786	520.112	477.411	506.09	425.941	415.367	469.595	537.677	543.022	541.861	568.749	492.262	583.818	525.945	483.668	565.338	607.228	479.482	590.67
ENSMUSG00000004383	Large	0.0241019	0.890656	-0.127847	0.242882	-0.103746	0.502938	-0.0858139	0.474706	-0.0289507	0.998746	-0.114765	0.337938	0.243987	0.626811	no	no	no	no	no	1370.91	1286.79	1450.6	1194.88	1320.02	1165.52	1267.59	1226.71	1219.46	1377.44	1294.25	1531.95	1330.03	1125.68	1109.2	1212.95	1299.01	1164.8	1167.84	1201.26	1296.5	1258.18	1293.16	1421.57	1347.81	1244.76	1250.18	1057.79	1240.8
ENSMUSG00000004393	Ddx56	0.255226	0.152939	0.0256755	0.913665	0.280901	0.186795	0.0708414	0.750229	-0.0435422	0.998746	0.0272992	0.915806	0.170458	0.743931	no	no	no	no	no	72.1531	64.3875	75.6549	84.6291	80.6048	71.0685	83.1522	84.7041	84.4087	116.416	90.8598	78.7494	89.602	96.7526	83.8236	85.8035	99.611	93.5538	71.5699	66.7366	81.9488	80.581	96.8818	93.7592	77.1715	63.3787	83.6583	95.1644	71.3561
ENSMUSG00000004394	Tmed4	0.547983	0.000308856	-0.562906	0.000147787	-0.0149226	0.968864	0.0367767	0.85834	-0.158662	0.893596	-0.121885	0.483001	-0.356452	0.413874	no	no	no	no	no	186.636	155.683	197.361	163.213	144.14	197.32	294.9	234.182	320.753	268.378	210.997	227.091	138.603	164.665	206.635	150.156	158.565	211.781	227.206	194.233	173.682	191.48	159.223	176.803	169.598	171.123	155.097	166.538	190.283
ENSMUSG00000004446	Bid	-0.0361604	0.957282	-0.114438	0.834323	-0.150598	#NA	-0.180251	0	0.241745	0	0.0614934	0	-0.129055	0.887586	no	no	no	no	no	2.88612	3.84403	2.1929	3.02247	4.74146	3.3444	4.83443	2.98956	3.97217	1.77734	3.02866	2.74707	0	1.86063	3.89877	1.95008	5.0822	3.08419	1.13603	2.9882	1.22312	2.3935	2.52735	3.57178	6.2814	2.53515	2.81994	4.57521	2.97317
ENSMUSG00000004451	Ralb	-0.510085	0.00589411	0.6104	0.000433095	0.100315	0.772938	0.0615434	0.763398	0.0191532	0.998746	0.0806967	0.691823	-0.127955	0.748949	no	no	no	no	no	99.0902	76.8806	86.6194	102.764	105.26	115.382	54.1456	83.7076	71.4991	40.8788	71.6783	80.5808	92.4021	108.847	124.761	106.279	89.4467	108.975	111.331	96.6186	108.857	111.696	106.149	108.046	87.9396	98.8708	106.218	115.295	124.873
ENSMUSG00000004455	Ppp1cc	0.230378	0.258243	-0.0537368	0.822371	0.176642	0.507717	0.195088	0.251227	-0.0978839	0.992096	0.0972042	0.632687	0.223824	0.653493	no	no	no	no	no	77.9253	74.9585	84.4265	97.7264	93.8808	76.0851	87.9867	90.6832	91.36	139.521	103.984	82.4122	79.8018	98.6132	89.6718	100.429	103.677	99.7222	101.107	88.6501	84.395	114.888	117.943	99.1169	101.4	106.476	83.6583	90.5891	86.2219
ENSMUSG00000004460	Dnajb11	0.0746269	0.865139	-0.247606	0.411503	-0.172979	0.698466	-0.231303	0.204087	0.0353731	0.998746	-0.19593	0.322664	-0.517994	0.127962	no	no	no	no	no	63.4947	65.3485	70.1727	76.5692	60.6906	69.3963	43.5099	49.8259	80.4365	136.855	52.4968	65.9297	36.4008	68.8432	53.6081	58.5024	67.085	66.8241	59.0736	72.713	64.8251	50.2634	53.9168	55.3626	58.3273	67.1815	66.7387	49.4123	65.4097
ENSMUSG00000004462	Tbccd1	-0.090502	0.762913	0.0779951	0.764683	-0.012507	0.977966	0.0548197	0.824774	-0.0210395	0.998746	0.0337802	0.901329	0.0788128	0.910611	no	no	no	no	no	61.5706	57.6604	55.9188	52.3894	54.0526	62.7075	57.0463	50.8224	68.52	45.3221	39.3726	61.3513	46.201	46.5156	58.4816	62.4025	71.1507	55.5154	48.8493	58.768	66.0483	71.007	65.7111	63.3991	80.7609	59.576	62.0388	53.0724	53.517
ENSMUSG00000004473	Clec11a	0.263283	0.626691	-0.371977	0.398392	-0.108694	#NA	-0.131578	0	0.0306228	0	-0.100956	0	0.0561975	#NA	no	no	no	no	no	3.84816	3.84403	12.0609	2.01498	3.79317	2.5083	4.83443	2.98956	10.9235	7.99802	2.01911	8.24122	2.80006	3.72125	2.92408	2.92512	6.09864	5.14032	6.81618	5.97641	1.22312	1.59566	4.21225	2.67884	2.69203	3.80272	5.63989	3.66017	2.97317
ENSMUSG00000004500	Zfp324	0.387162	0.100652	-0.581405	0.00496967	-0.194244	0.591629	-0.61933	0.00415433	0.491598	0.176667	-0.127732	0.662278	-0.707086	0.120015	no	no	no	no	no	70.229	65.3485	28.5076	53.3969	55.9492	52.6743	78.3178	50.8224	76.4644	72.8709	62.5923	97.0632	60.2013	43.7247	47.76	39.9766	44.7233	47.2909	37.489	41.8349	14.6774	37.4981	37.0678	25.8954	46.6618	49.4354	62.9787	39.3468	52.526
ENSMUSG00000004508	Gab2	-0.112579	0.736437	0.278471	0.236666	0.165893	0.642401	0.0768256	0.715119	0.0951374	0.996726	0.171963	0.366042	0.464732	0.0423693	no	no	no	no	no	90.4319	108.594	138.152	100.749	121.381	139.629	127.629	115.596	98.3113	126.191	61.5828	111.714	168.004	128.383	132.558	170.632	108.759	86.3573	121.555	128.493	156.559	130.844	103.621	135.728	122.936	158.447	128.777	159.217	126.855
ENSMUSG00000004530	Coro1c	0.252683	0.275356	-0.23402	0.275762	0.0186626	0.96679	0.235979	0.205431	0.0882921	0.998746	0.324271	0.102217	-0.0888959	0.792438	no	no	no	no	no	54.8363	77.8416	58.1117	62.4643	65.4321	65.2158	98.6224	97.6588	77.4574	55.0975	74.707	61.3513	71.4016	70.7038	54.5828	76.0531	57.937	59.6277	96.5626	83.6697	91.7337	82.1767	52.2319	80.3651	95.1184	86.1951	80.8384	86.0139	88.204
ENSMUSG00000004535	Tax1bp1	-0.068452	0.593509	-0.02654	0.840776	-0.0949919	0.500691	0.0129814	0.92997	-0.125902	0.812169	-0.112921	0.337938	-0.584544	0.0982344	no	no	no	no	no	540.667	528.554	538.356	521.879	485.525	499.988	556.927	456.405	499.501	501.21	463.385	488.979	473.211	517.254	445.435	501.17	448.25	525.34	535.07	525.924	670.267	505.028	536.641	516.122	488.155	536.184	485.03	514.254	518.323
ENSMUSG00000004558	Ndrg2	-0.181064	0.160787	0.0773443	0.590616	-0.103719	0.568067	-0.0955036	0.482333	0.0312923	0.998746	-0.0642113	0.674529	0.00851784	0.992958	no	no	no	no	no	1991.42	2101.72	2385.87	2424.02	2154.52	1722.37	1867.06	1846.55	1845.07	2100.81	1987.81	1588.72	1986.64	1975.05	1955.24	1724.84	2137.57	2091.08	2257.29	2100.71	1941.08	2183.67	1993.24	1965.37	2227.21	2361.49	2271.93	2070.74	1923.64
ENSMUSG00000004561	Mettl17	-0.100718	0.668217	0.334783	0.0315007	0.234065	0.294927	-0.371591	0.0470374	0.296445	0.572205	-0.0751453	0.772289	0.194592	0.759444	no	no	no	no	no	112.559	92.2567	91.0052	120.899	108.105	81.9378	77.3509	89.6867	93.3461	88.8669	101.965	111.714	135.803	123.732	117.938	97.5039	130.104	115.143	55.6655	90.6422	57.4864	98.1333	92.6695	70.5427	102.297	96.3357	104.338	118.955	75.3203
ENSMUSG00000004562	Arhgef40	0.0856521	0.744794	-0.257942	0.152413	-0.17229	0.517049	-0.08459	0.704095	0.17913	0.919507	0.0945404	0.676613	0.19543	0.632441	no	no	no	no	no	116.407	162.41	112.934	141.048	117.588	144.645	158.569	150.474	102.283	149.296	119.127	166.656	134.403	127.453	118.913	122.855	91.4795	107.947	157.908	128.493	114.973	149.195	112.046	115.19	179.469	115.349	167.317	172.028	122.891
ENSMUSG00000004565	Pnpla6	0.203099	0.416874	-0.0943779	0.71312	0.108722	0.764661	0.243576	0.164209	0.129129	0.975767	0.372705	0.0469402	0.641461	0.0213814	no	no	no	no	no	66.3808	75.9196	59.2082	58.4344	79.6565	65.2158	68.6489	81.7145	68.52	91.5329	84.8025	76.0023	88.202	63.2613	97.4694	80.9283	66.0686	45.2348	88.6104	72.713	96.6262	100.527	74.9781	78.5792	87.0423	95.0681	93.9981	113.465	82.2577
ENSMUSG00000004567	Mcoln1	-0.0125021	0.963208	0.0494912	0.823477	0.0369891	0.91474	0.0667374	0.765765	0.0693654	0.998746	0.136103	0.503494	0.606442	0.0769356	no	no	no	no	no	110.635	131.658	131.574	119.891	121.381	97.8237	91.8542	97.6588	117.179	126.191	130.232	141.016	148.403	124.662	109.166	124.805	119.94	106.919	145.412	122.516	116.196	152.386	104.464	140.192	161.522	120.42	116.558	175.688	117.936
ENSMUSG00000004568	Arhgef18	-0.264329	0.120904	0.202172	0.232578	-0.0621569	0.835574	0.001576	0.992731	0.0134628	0.998746	0.0150388	0.942322	0.214655	0.537619	no	no	no	no	no	215.497	226.798	235.736	286.127	233.28	227.419	237.854	220.231	157.894	143.076	224.121	194.126	268.806	203.739	236.851	228.159	202.271	225.146	273.783	244.037	237.284	248.126	228.304	257.168	294.329	238.304	259.435	274.513	201.184
ENSMUSG00000004591	Pkn2	-0.0115093	0.954192	-0.178281	0.134709	-0.189791	0.218565	0.03644	0.77854	-0.0767004	0.975039	-0.0402605	0.763355	-0.365599	0.28842	no	no	no	no	no	435.805	512.217	437.483	450.348	432.421	447.313	460.238	446.44	421.05	404.345	393.726	566.813	421.409	383.289	381.105	419.267	378.115	392.72	461.228	506.003	505.147	425.244	521.477	492.013	479.181	471.538	454.011	434.645	486.609
ENSMUSG00000004609	Cd33	0.234401	0.638341	-0.338607	0.405678	-0.104206	#NA	0.252628	0.422317	-0.147699	0.998746	0.104929	0	0.179235	#NA	no	no	no	no	no	6.73429	12.4931	9.86803	3.02247	5.68975	18.3942	11.6026	9.96519	10.9235	8.88669	18.172	11.904	2.80006	5.58188	13.6457	8.77535	8.13151	11.3087	11.3603	7.96854	17.1236	14.361	16.0066	14.2871	17.9469	5.0703	9.39981	10.9805	8.91951
ENSMUSG00000004610	Etfb	-0.202382	0.292764	0.166909	0.361186	-0.0354724	0.919439	-0.233376	0.191533	0.0199504	0.998746	-0.213426	0.271467	-0.153534	0.824534	no	no	no	no	no	375.196	360.378	416.65	360.681	366.04	261.699	322.94	309.917	355.51	285.263	314.981	258.225	354.208	341.425	317.75	254.485	372.017	445.152	355.577	398.427	316.787	263.285	267.057	266.098	271.895	399.286	347.793	281.833	327.049
ENSMUSG00000004626	Stxbp2	0.786117	0.00142016	-0.114117	0.737603	0.672	0.0403132	0.244542	0.380669	0.133317	0.998746	0.377859	0.177595	-0.342491	#NA	no	no	no	no	no	18.2788	22.1032	23.0254	31.2322	33.1902	24.2469	42.543	47.8329	33.7635	44.4335	66.6306	51.2787	42.0009	31.6306	61.4057	35.1014	64.0357	27.7577	29.5368	26.8938	42.8091	39.8916	36.2254	25.8954	29.6123	29.1542	27.2595	69.5432	31.7138
ENSMUSG00000004631	Sgce	0.0832117	0.838258	-0.279429	0.309148	-0.196217	0.628293	0.0644232	0.842703	-0.0580589	0.998746	0.00636427	0.986023	-0.64616	0.125803	no	no	no	no	no	40.4057	69.1925	70.1727	38.2846	65.4321	64.3797	74.4503	79.7215	65.5409	43.5448	41.3917	66.8454	68.6015	49.3066	39.9624	62.4025	33.5425	46.2629	98.8346	74.7051	70.9407	55.8482	45.4923	41.9684	78.9662	58.3084	62.9787	53.9875	64.4187
ENSMUSG00000004633	Chn2	0.0346635	0.958088	-0.271727	0.559441	-0.237064	#NA	-0.055555	0.890448	0.243453	0.958225	0.187898	0	0.228735	0.704183	no	no	no	no	no	6.73429	6.72705	2.1929	6.04493	2.84487	10.0332	10.6358	1.99304	8.93739	5.33202	5.04777	4.57845	1.40003	8.37282	4.87347	2.92512	4.06576	4.11225	4.54412	4.98034	13.4543	3.98916	6.7396	0.892945	11.6655	3.80272	5.63989	8.23538	9.91056
ENSMUSG00000004637	Wwox	-0.281649	0.221166	0.101403	0.697391	-0.180246	0.563504	0.00613587	0.981364	0.0186873	0.998746	0.0248232	0.924898	0.428707	0.422543	no	no	no	no	no	151.04	238.33	137.056	209.558	183.02	193.139	157.602	210.265	121.151	97.7536	161.529	154.752	184.804	147.92	176.42	158.931	172.795	133.648	193.125	197.221	233.615	194.671	171.86	179.482	219.849	186.334	159.797	243.401	189.292
ENSMUSG00000004642	Slbp	-0.0137937	0.967238	0.192984	0.38255	0.17919	0.552217	0.237966	0.252654	-0.214813	0.880961	0.0231536	0.940351	-0.0854015	0.882665	no	no	no	no	no	81.7735	106.672	91.0052	102.764	65.4321	80.2656	96.6886	95.6658	91.36	66.6502	102.974	69.5925	65.8015	106.056	91.6212	111.154	102.66	121.312	132.916	104.587	134.543	98.9312	110.361	88.4016	125.628	100.138	66.7387	87.844	105.052
ENSMUSG00000004655	Aqp1	-0.774752	0.000143225	0.375312	0.104179	-0.399439	0.174659	0.0133516	0.963129	-0.0418496	0.998746	-0.0284981	0.926951	-0.59387	0.106939	no	no	no	no	no	319.398	223.915	243.411	222.655	249.401	221.566	149.867	156.453	166.831	96.865	153.452	96.1475	119.003	176.759	160.824	152.106	178.893	302.251	280.599	313.761	280.094	276.848	144.059	268.776	205.492	320.696	285.754	193.989	276.505
ENSMUSG00000004661	Arid3b	-0.588961	0.00115672	0.502715	0.00587662	-0.0862459	0.812756	-0.0723729	0.753076	0.00850628	0.998746	-0.0638666	0.79619	0.52383	0.348841	no	no	no	no	no	129.876	130.697	111.838	103.771	108.105	112.037	72.5165	94.6693	71.4991	39.9901	81.7739	89.7377	119.003	89.31	107.216	127.73	119.94	91.4977	121.555	139.45	85.6181	131.642	110.361	96.4381	120.244	79.8572	143.817	127.191	112.98
ENSMUSG00000004665	Cnn2	0.183877	0.561096	-0.0513802	0.877274	0.132497	0.749936	0.486863	0.0139161	-0.278337	0.732787	0.208526	0.395143	0.587811	0.0385679	no	no	no	no	no	40.4057	29.7912	55.9188	39.2921	57.8458	53.5104	66.7152	70.7528	47.6661	38.2128	49.4681	46.7002	39.2009	41.8641	67.2539	55.5772	49.8055	51.4032	87.4743	63.7484	88.0643	72.6027	48.8621	75.0074	69.9928	58.3084	47.939	54.9025	53.517
ENSMUSG00000004667	Polr2e	-0.0699149	0.813827	0.179234	0.391326	0.109319	0.731141	0.125288	0.582511	-0.0141416	0.998746	0.111146	0.648008	-0.437581	0.346563	no	no	no	no	no	85.6216	84.5686	78.9442	61.4568	62.5872	56.8548	60.9138	84.7041	74.4783	66.6502	59.5637	61.3513	86.8019	71.6341	84.7983	86.7785	65.0521	70.9364	94.2905	84.6658	79.5025	84.5702	71.6083	81.258	92.4263	102.674	96.8181	76.8635	67.3918
ENSMUSG00000004677	Myo9b	-0.306421	0.0419213	0.689146	2.93099e-08	0.382725	0.0308972	0.269333	0.125576	-0.0209501	0.998746	0.248383	0.201267	0.807579	2.57776e-05	no	no	no	no	no	1079.41	912.957	824.529	988.347	1040.28	923.89	617.84	876.936	703.075	814.91	976.239	639.152	1138.23	1190.8	1438.65	1465.48	1230.91	1132.93	971.306	916.383	1320.97	1507.9	1297.37	1405.5	1456.39	1119.27	1075.34	1425.64	885.013
ENSMUSG00000004698	Hdac9	-0.390199	0.0522645	0.103052	0.682404	-0.287146	0.288744	0.0493757	0.853762	-0.0831382	0.998746	-0.0337625	0.906797	0.111807	0.807472	no	no	no	no	no	506.996	611.2	528.488	416.093	669.494	571.892	414.794	487.298	357.496	533.202	263.494	415.724	518.012	385.15	418.144	558.698	334.409	457.488	644.129	649.436	590.765	610.341	415.328	678.638	809.403	527.311	510.41	592.032	385.521
ENSMUSG00000004730	Adgre1	0.26676	0.523123	-0.489053	0.133106	-0.222293	0.679475	-0.345904	0.225919	-0.25426	0.946042	-0.600164	0	#NA	#NA	no	no	no	no	no	17.3167	22.1032	24.1219	7.05242	17.0692	13.3776	22.2384	27.9025	28.7983	14.2187	18.172	15.5667	9.80022	15.8153	18.5192	5.85024	12.1973	19.5332	7.95221	8.96461	15.9005	11.9675	13.4792	14.2871	8.07609	7.60545	10.3398	4.57521	13.8748
ENSMUSG00000004748	Mtfp1	-0.0121147	0.968196	0.063118	0.796344	0.0510033	0.890036	-0.47826	0.0420911	0.152375	0.990641	-0.325885	0.22681	0.291344	#NA	no	no	no	no	no	83.6976	76.8806	106.355	93.6965	77.7599	76.0851	85.086	86.6971	92.353	73.7596	97.9267	73.2553	78.4017	100.474	104.292	62.4025	84.3645	100.75	85.2023	77.6933	51.3709	44.6786	44.6499	44.6473	47.5592	87.4627	95.8781	51.2423	83.2487
ENSMUSG00000004768	Rab23	-0.00454297	0.990605	-0.290867	0.150066	-0.29541	0.268824	-0.335214	0.0517494	0.242518	0.718258	-0.0926962	0.678871	0.183269	0.754851	no	no	no	no	no	74.0772	80.7246	64.6904	64.4793	77.7599	61.8714	75.4171	66.7667	88.3809	64.8729	52.4968	74.171	51.8012	72.5644	56.5322	58.5024	60.9864	38.0384	43.1691	63.7484	45.2553	65.4222	58.9715	59.8273	70.8901	57.0409	66.7387	75.0334	72.3471
ENSMUSG00000004771	Rab11a	-0.0608304	0.765128	-0.0484799	0.790941	-0.10931	0.607289	0.0295921	0.889442	-0.0681902	0.998746	-0.0385981	0.860522	-0.352335	0.291598	no	no	no	no	no	134.686	136.463	155.696	132.989	133.709	132.94	141.165	127.554	135.054	128.857	112.06	144.679	142.803	125.592	108.191	122.855	130.104	136.732	159.044	156.383	152.889	126.057	126.368	163.409	116.655	159.714	134.417	133.596	168.48
ENSMUSG00000004788	Eif2b2	0.113371	0.777582	-0.296836	0.298375	-0.183465	0.675195	-0.288815	0.240437	0.177067	0.975767	-0.111747	0.713393	0.467805	0.33469	no	no	no	no	no	44.2539	27.8692	42.7615	33.2471	32.2419	25.083	26.1059	36.8712	34.7565	55.0975	35.3344	34.7963	18.2004	31.6306	37.0384	19.5008	28.4603	40.0945	28.4008	28.886	23.2392	29.5198	35.3829	18.7518	26.0229	44.3651	38.5392	32.9415	23.7854
ENSMUSG00000004789	Dlst	-0.0762839	0.728003	0.0778953	0.676811	0.00161146	0.994604	-0.12256	0.301348	-0.0502756	0.998746	-0.172836	0.159497	0.406287	0.213765	no	no	no	no	no	920.673	774.572	884.833	976.257	877.169	874.56	891.469	865.975	835.15	913.552	912.637	606.187	770.017	876.355	847.009	736.155	938.173	1144.23	881.559	873.552	936.907	734.005	826.444	825.081	692.749	913.922	872.303	797.001	839.425
ENSMUSG00000004791	Pgf	0.170934	0.771295	-0.175097	0.723155	-0.00416313	#NA	-0.00839245	0.983943	-0.0227837	0.998746	-0.0311762	0	0.325891	0.707534	no	no	no	no	no	6.73429	7.68806	8.77158	1.00749	1.89658	5.8527	8.70198	2.98956	7.94435	6.22069	7.06688	5.49414	1.40003	7.4425	3.89877	6.82528	8.13151	3.08419	4.54412	4.98034	8.56181	6.38266	4.21225	4.46473	1.79469	5.0703	5.63989	7.32034	6.93739
ENSMUSG00000004798	Ulk2	-0.119732	0.396202	0.0615059	0.670954	-0.0582257	0.779546	0.182718	0.043661	-0.0917771	0.927447	0.090941	0.40222	-0.0342257	0.929505	no	no	no	no	no	602.238	562.189	596.468	491.655	512.077	511.693	514.384	534.134	495.529	394.569	569.388	502.714	553.012	519.115	517.562	522.621	549.894	482.162	642.993	616.566	655.59	687.731	666.378	621.49	648.779	588.155	607.228	624.974	604.544
ENSMUSG00000050541	Adra1b	-0.640478	0.0272043	0.289882	0.380298	-0.350596	0.397465	-0.342219	0.110304	0.228786	0.896441	-0.113433	0.678919	#NA	#NA	no	no	no	no	no	69.2669	135.502	129.381	119.891	129.916	83.61	120.861	82.711	36.7426	52.4315	42.4013	56.7728	120.403	80.0069	52.6334	105.304	88.4302	54.4874	98.8346	97.6147	81.9488	94.942	77.5054	71.4356	121.141	102.674	139.117	117.125	77.3024
ENSMUSG00000004837	Grap	0.233593	0.670219	-0.639347	0.0988037	-0.405754	#NA	-0.0596039	0.882386	0.196084	0.979339	0.13648	0	-0.232624	0.575573	no	no	no	no	no	3.84816	2.88302	8.77158	2.01498	4.74146	7.5249	5.80132	6.97563	2.97913	4.44335	6.05732	11.904	1.40003	4.65156	2.92408	2.92512	2.03288	3.08419	9.08824	7.96854	2.44623	4.78699	2.52735	1.78589	5.38406	7.60545	7.51985	8.23538	3.96423
ENSMUSG00000004843	Chmp2b	-0.087128	0.765403	-0.100866	0.68453	-0.187994	0.52085	-0.196577	0.431455	0.0770826	0.998746	-0.119495	0.675368	-0.832074	0.017819	no	no	no	no	no	64.4567	65.3485	50.4366	53.3969	55.9492	44.3133	51.245	47.8329	50.6452	58.6522	56.535	47.6159	40.6009	52.0975	50.6841	41.9267	43.7069	59.6277	56.8015	64.7444	56.2633	34.3068	42.965	41.9684	55.6353	73.5193	62.0388	35.6866	54.5081
ENSMUSG00000004846	Plod3	0.559798	0.000765049	-0.322484	0.0696994	0.237314	0.368981	-0.197106	0.344739	0.0835	0.998746	-0.113606	0.635574	0.346024	0.348346	no	no	no	no	no	78.8874	49.9724	50.4366	70.5242	61.6389	61.8714	92.8211	84.7041	81.4296	119.97	88.8407	95.2318	65.8015	89.31	70.1779	65.3276	71.1507	82.2451	42.0331	63.7484	53.8171	55.8482	49.7046	66.9709	66.4034	44.3651	64.8587	63.1379	58.4723
ENSMUSG00000004849	Ap1s1	-0.0455	0.928577	0.126702	0.735792	0.0812023	0.890036	-0.358798	0.186867	0.0879623	0.998746	-0.270836	0	0.530295	0.339828	no	no	no	no	no	20.2029	12.4931	18.6396	15.1123	20.8624	18.3942	22.2384	18.9339	15.8887	9.77536	15.1433	20.1452	22.4005	23.2578	16.5698	14.6256	13.2137	23.6455	6.81618	12.9489	9.78493	12.7653	17.6915	15.1801	15.2548	21.5488	15.9797	10.0655	12.8837
ENSMUSG00000004865	Srpk1	-0.164976	0.175189	0.256958	0.0117715	0.0919818	0.58993	0.071829	0.618988	0.0130067	0.998746	0.0848357	0.559515	0.305152	0.357323	no	no	no	no	no	267.447	285.419	310.295	319.374	288.281	278.421	269.761	220.231	255.212	248.827	291.761	269.213	296.807	333.052	294.357	312.013	334.409	291.97	297.64	299.816	316.787	329.505	366.466	308.066	327.53	316.894	315.834	389.808	288.397
ENSMUSG00000004880	Lbr	-0.0447654	0.84006	-0.231513	0.0977285	-0.276279	0.11853	0.0341281	0.873563	-0.100855	0.983959	-0.0667266	0.740492	-0.811109	2.3406e-05	no	no	no	no	no	126.027	133.58	127.188	121.906	124.226	142.137	117.96	130.544	130.089	115.527	126.194	131.859	103.602	101.404	84.7983	117.005	108.759	121.312	114.739	159.371	160.228	153.184	126.368	117.869	109.476	117.884	128.777	150.982	132.802
ENSMUSG00000004891	Nes	-0.00669037	0.990168	-0.193163	0.559596	-0.199854	0.65473	0.888522	3.05102e-07	-0.242918	0.841374	0.645605	0.00310538	0.388431	0.198535	no	no	no	no	no	67.3429	54.7774	60.3046	60.4493	54.0526	67.7241	81.2185	112.607	49.6522	45.3221	46.4395	28.3864	40.6009	56.7491	60.431	60.4524	48.7891	42.1506	121.555	123.512	173.682	157.173	117.101	108.046	143.575	114.082	70.4986	148.237	88.204
ENSMUSG00000004895	Prcc	0.182316	0.448926	-0.0478472	0.858563	0.134469	0.669073	0.0571894	0.782363	-0.076793	0.998746	-0.0196036	0.935485	0.174895	0.724513	no	no	no	no	no	95.2421	84.5686	103.066	95.7115	101.467	100.332	83.1522	78.725	132.075	143.964	119.127	106.22	112.002	120.941	109.166	86.7785	126.038	86.3573	101.107	125.505	90.5106	118.877	93.512	100.903	116.655	88.7302	107.158	100.655	83.2487
ENSMUSG00000004896	Rrnad1	0.114789	0.624209	0.191052	0.293276	0.305841	0.154276	0.159194	0.308825	-0.0160575	0.998746	0.143137	0.395363	0.349644	0.486382	no	no	no	no	no	250.131	191.24	190.782	236.76	215.262	227.419	176.94	185.352	264.15	277.265	307.914	215.187	242.205	305.143	273.889	240.835	281.554	294.026	263.559	237.064	209.153	248.126	303.282	277.706	242.283	271.261	208.676	248.891	251.728
ENSMUSG00000004897	Hdgf	0.290269	0.0772437	0.0203446	0.930526	0.310613	0.120216	0.046628	0.839122	0.00521594	0.998746	0.051844	0.827352	0.271571	0.477755	no	no	no	no	no	109.673	86.4906	83.33	75.5617	82.5013	98.6598	114.093	99.6519	117.179	117.304	98.9363	115.377	110.602	128.383	102.343	102.379	131.121	97.666	104.515	85.6619	96.6262	88.5593	101.936	104.475	76.2742	92.533	93.0581	104.315	96.1325
ENSMUSG00000004902	Slc25a18	-0.500218	0.240334	0.783631	0.0246764	0.283413	#NA	0.480923	0.0751453	-0.0114883	0.998746	0.469434	0	0.712772	0.332406	no	no	no	no	no	2.88612	13.4541	8.77158	9.0674	8.53462	10.0332	5.80132	6.97563	3.97217	7.10935	2.01911	4.57845	14.0003	8.37282	13.6457	21.4509	7.11507	5.14032	22.7206	9.96068	19.5699	11.1696	16.0066	17.8589	23.3309	12.6757	19.7396	14.6407	11.8927
ENSMUSG00000004929	Thop1	-0.23046	0.36923	0.23507	0.309172	0.00460993	0.991024	-0.208462	0.356004	0.13199	0.989437	-0.0764722	0.787849	0.153242	0.844852	no	no	no	no	no	50.0261	35.5573	46.0508	45.337	46.4663	38.4606	34.8079	39.8607	37.7357	36.4354	32.3057	38.459	43.401	56.7491	42.8865	47.7769	32.5261	38.0384	32.9449	38.8467	34.2472	43.0829	40.4376	38.3966	33.2017	45.6327	47.939	56.7326	32.7049
ENSMUSG00000004931	Apba3	0.696397	0.0122918	-0.301562	0.343633	0.394835	0.324778	0.233118	0.23939	-0.000596033	0.999166	0.232522	0.271852	1.02008	0.0125397	no	no	yes	no	no	113.521	66.3095	100.873	98.7339	113.795	78.5934	101.523	121.575	146.97	377.684	140.328	126.365	96.6022	172.108	116.963	111.154	160.597	134.676	145.412	100.603	112.527	114.888	119.628	125.012	110.373	106.476	110.918	132.681	95.1414
ENSMUSG00000004933	Matk	-0.0617259	0.927541	0.0873011	0.872635	0.0255752	#NA	0.0358592	0.929467	0.0191579	0.998746	0.0550172	0	-0.242024	#NA	no	no	no	no	no	2.88612	9.61007	4.38579	7.05242	4.74146	5.0166	6.76821	4.98259	4.96522	7.99802	0	6.40984	11.2002	5.58188	3.89877	5.85024	5.0822	4.11225	3.40809	8.96461	6.11558	7.18049	7.58205	3.57178	2.69203	3.80272	12.2198	7.32034	7.92845
ENSMUSG00000004934	Pias4	0.28066	0.125113	-0.0208471	0.934338	0.259813	0.262747	0.231549	0.178109	-0.066236	0.998746	0.165313	0.395143	0.397758	0.495402	no	no	no	no	no	98.1282	76.8806	76.7514	80.5991	87.2428	74.4129	86.0529	103.638	93.3461	111.972	112.06	98.8946	91.002	92.101	97.4694	84.8284	93.5124	137.761	97.6986	93.6304	90.5106	113.292	108.676	108.939	107.681	97.6033	75.1985	111.635	79.2845
ENSMUSG00000004936	Map2k1	0.47654	0.00242942	-0.257565	0.130706	0.218976	0.371099	0.163376	0.376538	-0.0083007	0.998746	0.155075	0.424936	0.296304	0.486183	no	no	no	no	no	74.0772	49.9724	65.7869	69.5168	58.7941	60.1992	89.9204	90.6832	106.256	94.199	74.707	78.7494	67.2015	68.8432	76.0261	77.0281	83.348	69.9083	79.5221	73.709	81.9488	73.4005	71.6083	68.7568	68.1981	78.5896	69.5586	73.2034	84.2398
ENSMUSG00000004937	Sgta	0.430755	0.00759041	-0.363683	0.0236541	0.0670726	0.838192	0.0441511	0.864102	-0.032472	0.998746	0.0116791	0.968911	0.471152	0.224879	no	no	no	no	no	152.002	118.204	117.32	146.086	147.933	102.84	194.344	172.398	172.79	196.396	182.729	153.836	126.003	140.477	144.255	94.5788	142.301	174.771	194.261	112.556	141.881	149.992	104.464	146.443	147.164	135.631	135.357	150.067	109.016
ENSMUSG00000004939	Nmrk2	0.296792	0.526233	-0.50433	0.16632	-0.207538	0.734244	0.369047	0.131888	-0.233653	0.9278	0.135395	0.661713	#NA	#NA	no	no	no	no	no	48.102	49.9724	64.6904	70.5242	61.6389	127.087	207.881	100.648	81.4296	39.9901	41.3917	88.822	65.8015	73.4947	42.8865	51.6771	49.8055	61.6838	157.908	91.6383	64.8251	118.079	88.4573	98.224	96.913	74.7869	80.8384	94.2493	59.4634
ENSMUSG00000004945	Tmem242	0.104433	0.739597	-0.177018	0.47219	-0.0725856	0.861771	-0.407718	0.0386988	0.233292	0.861707	-0.174426	0.457253	-0.744082	0.249409	no	no	no	no	no	39.4437	49.9724	49.3402	47.352	46.4663	48.4938	45.4437	45.8399	53.6244	58.6522	51.4872	48.5316	54.6012	58.6097	32.1649	29.2512	42.6904	50.3751	43.1691	41.8349	34.2472	31.1154	32.8556	28.5742	34.099	36.7597	47.939	50.3273	49.5528
ENSMUSG00000004947	Dtx2	-0.00784742	0.981677	0.127813	0.59609	0.119965	0.721755	0.130462	0.539963	-0.164261	0.94768	-0.0337987	0.903009	0.716553	0.151573	no	no	no	no	no	54.8363	49.0114	38.3757	56.4194	55.0009	51.0021	38.6755	54.8085	45.68	55.9862	47.449	60.4356	58.8013	57.6794	40.9371	53.6272	62.0028	61.6838	51.1214	52.7916	61.1558	67.0179	63.1838	56.2555	52.0459	49.4354	45.1191	46.6671	55.4992
ENSMUSG00000019997	Ctgf	2.31339	6.50827e-27	-2.2985	1.74622e-26	0.0148913	0.981833	0.894022	0.000343896	-0.584085	0.194573	0.309937	0.33418	1.42484	0.000589338	yes	no	yes	yes	yes	173.167	298.873	224.772	251.872	188.71	212.369	1249.22	1436.98	1960.27	2561.15	716.783	718.817	205.805	224.205	207.61	262.286	205.321	260.1	593.008	659.397	1468.96	1060.32	465.033	1046.53	1099.25	337.175	310.194	175.688	279.478
ENSMUSG00000004952	Rasa4	-0.189481	0.639669	0.229606	0.500626	0.0401248	0.95022	0.047918	0.891394	0.488019	0.205473	0.535937	0.0415622	0.827915	0.0293128	no	no	no	no	no	14.4306	23.0642	17.5432	18.1348	19.9141	23.4108	18.3708	17.9373	10.9235	15.996	24.2293	12.8197	15.4003	11.1638	22.418	23.4009	20.3288	27.7577	20.4485	16.9332	23.2392	28.722	19.3764	18.7518	37.6884	21.5488	26.3195	43.007	36.6691
ENSMUSG00000004980	Hnrnpa2b1	0.173	0.0720777	-0.110516	0.266625	0.0624844	0.685837	0.204841	0.0202453	-0.187185	0.216627	0.0176565	0.899544	0.0716859	0.861415	no	no	no	no	no	1691.27	1601.04	1892.47	1848.74	1682.27	1744.1	1966.65	1835.59	2077.45	2292.77	1893.92	1742.56	1821.44	1898.77	1837.3	1684.87	1855	1829.95	2052.81	1875.6	2341.04	2088.72	2273.77	2001.98	1881.73	1805.03	1674.11	1833.74	1952.38
ENSMUSG00000004994	Ccdc130	0.18931	0.536873	-0.227543	0.381801	-0.0382333	0.94146	0.00640306	0.983943	0.0892399	0.998746	0.095643	0.734207	0.0557197	0.93777	no	no	no	no	no	34.6335	30.7522	47.1473	38.2846	44.5697	42.6411	34.8079	37.8677	57.5965	58.6522	42.4013	43.0375	25.2006	40.0035	54.5828	35.1014	39.6411	33.9261	35.2169	34.8624	44.0322	48.6678	50.547	34.8249	52.9432	39.2948	33.8393	56.7326	37.6601
ENSMUSG00000004996	Mri1	-0.289075	0.14881	0.466994	0.00511969	0.17792	0.509478	0.0651516	0.746812	-0.102246	0.987713	-0.0370942	0.875903	-0.130465	0.869208	no	no	no	no	no	84.6596	80.7246	81.1371	81.6066	80.6048	81.1017	81.2185	63.7772	51.6383	47.0995	73.6974	78.7494	117.603	93.9616	101.368	89.7036	83.348	75.0486	104.515	101.599	75.8332	90.9528	89.2997	75.0074	92.4263	81.1248	76.1385	85.0989	81.2666
ENSMUSG00000005034	Prkacb	0.0996091	0.552846	-0.0570834	0.723926	0.0425257	0.863198	-0.044642	0.805899	-0.032683	0.998746	-0.077325	0.650798	-0.102204	0.777669	no	no	no	no	no	322.284	295.029	320.163	276.052	323.367	339.456	374.185	345.792	305.857	275.487	350.315	364.445	333.207	323.749	273.889	295.437	346.606	363.935	316.952	339.659	340.026	264.88	270.427	367.893	291.636	333.372	297.974	269.022	364.709
ENSMUSG00000005043	Sgsh	0.159267	0.630057	-0.0522229	0.876727	0.107044	0.811621	0.185088	0.510592	0.0230656	0.998746	0.208153	0.468122	-0.0965849	0.886441	no	no	no	no	no	30.7853	46.1283	29.6041	28.2097	34.1385	21.7386	40.6092	45.8399	27.8052	33.7694	30.2866	36.6276	40.6009	34.4216	33.1396	39.0016	34.5589	25.7016	46.5772	42.8309	26.9085	56.6461	29.4858	32.146	54.7379	44.3651	41.3592	44.8371	26.7585
ENSMUSG00000005045	Chd5	-0.264171	0.614549	0.50411	0.199293	0.239939	#NA	0.161138	0.639267	-0.0200006	0.998746	0.141137	0	-0.070877	#NA	no	no	no	no	no	7.69633	5.76604	8.77158	7.05242	2.84487	10.0332	5.80132	1.99304	5.95826	9.77536	3.02866	4.57845	2.80006	12.0941	12.671	3.90016	8.13151	13.3648	11.3603	5.97641	6.11558	11.1696	9.26695	10.7153	3.58937	3.80272	6.57987	17.3858	8.91951
ENSMUSG00000005054	Cstb	0.190876	0.723106	-0.302925	0.478594	-0.112049	#NA	0.0851462	0.826276	-0.126883	0.998746	-0.0417364	0	0.0770931	0.933389	no	no	no	no	no	6.73429	9.61007	10.9645	5.03745	1.89658	7.5249	7.73509	7.97215	12.9096	7.10935	9.08598	5.49414	1.40003	5.58188	8.77224	6.82528	6.09864	7.19644	12.4963	9.96068	8.56181	6.38266	5.0547	7.14356	8.97343	12.6757	5.63989	4.57521	5.94634
ENSMUSG00000005057	Sh2b2	-0.0420388	0.951608	-0.0402436	0.945121	-0.0822824	#NA	-0.0430649	0	0.148759	0	0.105694	0	1.0849	0.0954806	no	no	no	no	no	0.962041	1.92201	3.28934	3.02247	4.74146	3.3444	2.90066	2.98956	3.97217	1.77734	0	4.57845	0	3.72125	3.89877	0.975039	3.04932	3.08419	0	1.99214	4.89246	3.19133	3.3698	2.67884	0	6.33787	3.75992	7.32034	0.991056
ENSMUSG00000005069	Pex5	0.117961	0.612058	-0.0102052	0.966595	0.107755	0.706814	-0.120307	0.566771	-0.0268988	0.998746	-0.147205	0.482577	0.069845	0.922799	no	no	no	no	no	68.3049	70.1535	66.8833	88.659	76.8116	61.0353	67.6821	81.7145	80.4365	71.0935	85.8121	83.3279	82.6018	88.3797	69.2032	66.3027	81.3151	79.1609	79.5221	71.7169	66.0483	60.6352	72.4507	60.7203	60.122	58.3084	59.2188	80.5237	60.4544
ENSMUSG00000005078	Jkamp	-0.0663208	0.817987	-0.0255887	0.926022	-0.0919095	0.7812	-0.272906	0.14319	0.0732095	0.998746	-0.199697	0.338082	-1.03395	0.0270462	no	no	yes	no	no	56.7604	68.2315	60.3046	61.4568	69.2253	56.8548	67.6821	52.8155	66.5339	57.7635	50.4777	59.5199	58.8013	69.7735	64.3298	52.6521	53.8713	48.319	54.5294	66.7366	44.0322	45.4764	51.3895	51.7908	55.6353	49.4354	61.0988	50.3273	46.5797
ENSMUSG00000005087	Cd44	0.58559	0.00164718	-0.721271	4.31798e-05	-0.135681	0.697648	0.0457586	0.882018	-0.112196	0.998746	-0.066437	0.827961	-0.788988	0.0534708	no	no	no	no	no	74.0772	97.0617	96.4874	139.034	103.364	103.676	190.477	184.356	176.762	108.418	130.232	159.33	85.4019	104.195	77.0008	73.128	109.775	103.834	96.5626	124.509	118.642	89.3572	101.936	134.835	110.373	72.2518	118.438	92.4192	145.685
ENSMUSG00000005089	Slc1a2	0.69018	0.0813866	-0.380169	0.366409	0.310011	#NA	0.0891136	0	-0.28928	0	-0.200167	0	0.113774	#NA	no	no	no	no	no	4.8102	6.72705	3.28934	4.02996	3.79317	2.5083	7.73509	3.98607	18.8678	7.99802	3.02866	11.904	5.60012	4.65156	4.87347	4.8752	8.13151	8.22451	5.68015	1.99214	12.2312	2.3935	5.0547	4.46473	0.897343	6.33787	1.87996	1.83008	3.96423
ENSMUSG00000005102	Eif2ak4	-0.219407	0.192844	0.203528	0.196155	-0.0158787	0.963629	0.118895	0.43003	0.0230801	0.998746	0.141975	0.354655	0.565472	0.0397379	no	no	no	no	no	295.347	346.924	310.295	354.636	310.091	303.504	306.503	332.837	201.588	246.161	321.038	232.585	355.608	300.491	304.104	348.089	316.113	276.549	351.033	341.651	398.736	430.031	343.72	322.353	401.112	358.724	361.893	451.116	313.174
ENSMUSG00000005103	Wdr1	0.214301	0.421443	-0.006013	0.983531	0.208288	0.515347	0.483103	0.00489666	-0.263545	0.68658	0.219558	0.293553	-0.108824	0.73304	no	no	no	no	no	482.945	479.543	772.996	653.86	726.391	618.714	1104.18	952.672	609.729	493.211	674.382	553.993	747.617	728.435	809.97	698.128	652.554	730.953	1081.5	737.09	1237.79	974.951	687.44	992.955	940.415	722.518	683.366	754.91	811.675
ENSMUSG00000005107	Slc2a9	0.080363	0.906363	0.0385002	0.947996	0.118863	#NA	-0.0288711	0	0.307973	0	0.279102	0	-0.923455	0.077472	no	no	no	no	no	0.962041	6.72705	2.1929	2.01498	0.948291	6.6888	4.83443	4.98259	4.96522	1.77734	5.04777	0.915691	2.80006	8.37282	2.92408	3.90016	3.04932	2.05613	5.68015	4.98034	1.22312	4.78699	1.6849	0.892945	1.79469	13.9433	5.63989	7.32034	1.98211
ENSMUSG00000005124	Wisp1	0.57661	0.128092	-0.217596	0.613817	0.359015	0.500442	0.0183563	0.963132	0.165547	0.994063	0.183903	0	#NA	#NA	no	no	no	no	no	13.4686	6.72705	13.1574	22.1648	8.53462	11.7054	17.404	33.8816	10.9235	14.2187	22.2102	32.9649	7.00016	8.37282	12.671	23.4009	27.4439	27.7577	14.7684	16.9332	3.66935	16.7545	10.9519	16.073	10.7681	13.9433	13.1597	18.3008	16.848
ENSMUSG00000005125	Ndrg1	0.602278	0.000822418	-0.748644	1.51483e-05	-0.146366	0.671843	0.16317	0.506587	0.0396544	0.998746	0.202825	0.411979	0.271099	0.312555	no	no	no	no	no	73.1151	60.5434	50.4366	46.3445	53.1043	54.3465	83.1522	102.641	107.249	79.0916	72.6879	84.2436	43.401	50.2369	59.4563	67.2777	41.674	39.0664	60.2096	69.7248	89.2875	52.6569	48.0197	87.5086	48.4565	83.6599	71.4386	83.2688	73.3382
ENSMUSG00000005131	4930550C14Rik	-0.0882864	0.89411	-0.366485	0.395095	-0.454772	#NA	-0.0591181	0	-0.184284	0	-0.243402	0	0.00871586	#NA	no	no	no	no	no	2.88612	3.84403	7.67514	0	1.89658	1.6722	4.83443	1.99304	1.98609	0.888669	2.01911	3.66276	0	1.86063	0.974694	0	3.04932	1.02806	2.27206	4.98034	3.66935	0.797832	2.52735	1.78589	3.58937	2.53515	0	0	0
ENSMUSG00000005142	Man2b1	-0.0111611	0.962894	-0.129322	0.43037	-0.140483	0.51539	-0.000288368	0.99869	0.0413197	0.998746	0.0410314	0.861723	-0.138306	0.736402	no	no	no	no	no	133.724	176.825	155.696	150.116	149.83	123.743	133.43	171.401	143.991	139.521	153.452	140.101	120.403	132.104	146.204	142.356	115.874	143.929	148.82	169.332	159.005	177.917	139.004	133.049	196.518	153.377	172.017	157.387	121.9
ENSMUSG00000005150	Wdr83	0.16599	0.53322	0.21253	0.324038	0.37852	0.131465	-0.109349	0.64324	0.147302	0.975767	0.0379524	0.895345	-0.0567482	0.943334	no	no	no	no	no	75.0392	41.3233	63.594	77.5767	71.1218	56.0187	65.7483	58.7946	69.513	83.5349	93.8885	63.1827	99.4022	90.2404	84.7983	89.7036	72.1672	74.0206	68.1618	53.7877	42.8091	65.4222	64.8687	69.6497	69.0954	55.7733	76.1385	66.7981	70.365
ENSMUSG00000005161	Prdx2	0.167232	0.423075	-0.326706	0.0429996	-0.159474	0.537415	-0.574744	0.0145855	0.22431	0.94768	-0.350435	0.203572	-0.363773	0.535701	no	no	no	no	no	192.408	150.878	196.264	154.146	153.623	128.759	183.708	193.325	213.504	165.292	181.72	162.993	154.003	141.408	168.622	98.479	148.4	157.294	137.46	164.351	80.7256	53.4547	76.663	83.0439	72.6848	167.32	163.557	95.1644	140.73
ENSMUSG00000005198	Polr2a	-0.157812	0.418472	0.160453	0.35532	0.00264069	0.993424	-0.0953172	0.587556	0.0484402	0.998746	-0.046877	0.823939	0.370529	0.0902601	no	no	no	no	no	279.954	231.603	244.508	319.374	285.436	267.552	231.086	219.234	230.386	238.163	219.073	314.082	222.605	262.348	298.256	232.059	272.406	341.317	232.886	238.06	294.771	265.678	298.227	252.703	227.925	252.247	250.975	352.291	275.514
ENSMUSG00000005204	Senp3	0.0331765	0.896972	0.224925	0.134461	0.258101	0.177183	0.219194	0.17639	-0.04985	0.998746	0.169344	0.348729	0.334452	0.318829	no	no	no	no	no	136.61	107.633	109.645	152.131	117.588	119.562	108.291	125.561	113.207	126.191	152.443	135.522	140.003	166.526	159.85	141.381	144.334	140.845	149.956	116.54	156.559	173.927	167.648	149.122	141.78	139.433	125.018	144.577	175.417
ENSMUSG00000005220	Corin	0.29662	0.209001	-0.0126128	0.96674	0.284007	0.326398	0.326191	0.089095	-0.110917	0.996726	0.215274	0.325415	0.209635	#NA	no	no	no	no	no	2713.92	1918.17	2129.3	2826.01	2479.78	2058.48	2009.19	2245.16	3452.81	2619.8	4270.41	3050.17	2294.65	2640.23	2377.28	2985.57	3455.89	3725.7	2067.57	2333.79	3997.14	3119.52	3850	3783.41	2450.64	2886.27	3064.34	2434.93	3316.07
ENSMUSG00000005225	Plekha8	-0.274341	0.0251186	0.347922	0.00182552	0.0735807	0.723003	-0.123632	0.448568	-0.00328757	0.999166	-0.12692	0.451384	0.176932	0.730565	no	no	no	no	no	169.319	165.293	158.985	174.296	165.951	158.859	151.801	149.478	128.103	129.746	137.299	120.871	175.004	195.366	172.521	159.906	164.663	177.855	169.268	143.434	128.427	149.992	186.182	164.302	156.138	136.898	150.397	142.747	202.176
ENSMUSG00000005233	Spc25	-0.078442	0.901808	0.332708	0.435642	0.254266	#NA	0.199608	0	-0.104011	0	0.0955977	0	0.00438798	#NA	no	no	no	no	no	0.962041	5.76604	0	3.02247	1.89658	0	0	3.98607	1.98609	0.888669	1.00955	1.83138	7.00016	6.51219	2.92408	1.95008	1.01644	0	2.27206	3.98427	6.11558	2.3935	5.0547	2.67884	8.07609	5.0703	0.939981	0.915042	1.98211
ENSMUSG00000005237	Dnah2	0.233563	0.672549	-0.115786	0.827632	0.117777	#NA	0.230313	0	0.160172	0	0.390485	0	0.349927	0.471628	no	no	no	no	no	0	2.88302	0	4.02996	2.84487	3.3444	2.90066	0	0.993044	4.44335	3.02866	8.24122	2.80006	3.72125	1.94939	4.8752	3.04932	0	4.54412	3.98427	7.3387	3.19133	3.3698	1.78589	3.58937	5.0703	3.75992	6.40529	5.94634
ENSMUSG00000005262	Ufd1l	0.122149	0.526866	0.0565785	0.767591	0.178727	0.383141	0.0054871	0.97305	-0.0501793	0.998746	-0.0446922	0.778213	0.235788	0.604225	no	no	no	no	no	227.042	221.032	216	205.528	210.521	203.172	169.205	227.206	211.518	287.04	268.541	236.248	201.604	247.463	269.99	232.059	243.945	260.1	206.757	199.214	234.838	232.967	211.455	257.168	221.644	197.742	215.256	222.355	228.934
ENSMUSG00000005267	Zfp287	-0.182941	0.599766	0.0710623	0.844024	-0.111879	0.813031	-0.198288	0.450521	0.400629	0.402442	0.202341	0.445207	-0.202812	0.613111	no	no	no	no	no	27.8992	37.4793	21.929	25.1872	31.2936	31.7718	20.3046	22.9199	32.7704	18.6621	27.258	31.1335	28.0006	27.9094	19.4939	29.2512	36.5918	20.5613	22.7206	20.9174	17.1236	34.3068	26.9584	29.4672	36.7911	34.2245	31.9594	50.3273	29.7317
ENSMUSG00000005268	Prlr	0.199535	0.52176	-0.748048	0.000334276	-0.548513	0.0620183	-0.141907	0.545111	-0.0542018	0.998746	-0.196109	0.399732	#NA	#NA	no	no	no	no	no	138.534	306.561	243.411	225.678	215.262	216.55	370.318	290.983	261.17	251.493	151.433	242.658	170.804	173.038	155.951	167.707	115.874	97.666	235.158	284.875	179.798	169.938	174.387	208.056	249.461	169.855	202.096	217.78	195.238
ENSMUSG00000005299	Letm1	-0.331605	0.080676	0.274109	0.14061	-0.0574967	0.873197	-0.333555	0.0205845	0.0854202	0.996726	-0.248135	0.139248	-0.423969	0.213765	no	no	no	no	no	312.663	198.928	281.787	240.79	281.643	245.813	209.814	208.272	190.664	159.072	287.723	169.403	235.205	280.024	242.699	190.133	265.291	282.717	193.125	231.088	199.368	195.469	226.619	221.45	173.187	225.628	238.755	231.506	225.961
ENSMUSG00000005312	Ubqln1	0.0793142	0.723805	-0.0927471	0.621174	-0.0134329	0.967716	-0.132094	0.467603	-0.00123482	0.999166	-0.133329	0.477408	0.184513	0.67394	no	no	no	no	no	262.637	189.318	248.894	214.595	224.745	213.205	222.384	190.335	205.56	306.591	256.427	249.068	204.405	222.345	234.901	195.008	243.945	237.483	196.533	228.1	267.862	180.31	201.346	207.163	160.624	209.15	267.895	216.865	213.077
ENSMUSG00000005338	Cadm3	0.75345	0.0609947	-0.898958	0.0138215	-0.145508	#NA	-0.242586	0	0.104401	0	-0.138185	0	#NA	#NA	no	no	no	no	no	2.88612	5.76604	1.09645	2.01498	0.948291	4.1805	9.66886	12.9547	6.9513	4.44335	6.05732	2.74707	0	2.79094	0.974694	2.92512	2.03288	4.11225	0	0	3.66935	0.797832	0.84245	2.67884	0.897343	1.26757	1.87996	0	5.94634
ENSMUSG00000005354	Txn2	0.0840662	0.733686	-0.0326971	0.889379	0.0513691	0.877244	-0.00729259	0.974905	-0.134812	0.972404	-0.142105	0.456634	0.140587	0.79681	no	no	no	no	no	232.814	168.176	240.122	216.61	167.848	193.139	206.914	206.279	230.386	209.726	255.417	185.885	156.803	240.951	197.863	183.307	222.6	258.044	238.566	208.178	242.177	173.13	200.503	205.377	148.959	214.22	168.257	222.355	203.167
ENSMUSG00000005360	Slc1a3	0.49038	0.215943	-0.50231	0.1664	-0.0119297	#NA	0.314991	0.290819	-0.096308	0.998746	0.218683	0	0.0558416	#NA	no	no	no	no	no	3.84816	7.68806	6.57869	13.0974	7.58633	7.5249	10.6358	13.9513	17.8748	6.22069	11.1051	13.7354	7.00016	6.51219	3.89877	9.75039	5.0822	13.3648	9.08824	9.96068	8.56181	10.3718	10.9519	20.5377	7.17874	11.4082	9.39981	11.8955	11.8927
ENSMUSG00000005362	Crbn	0.00680222	0.982179	-0.266085	0.144104	-0.259283	0.289232	-0.237855	0.0915185	0.0832785	0.995125	-0.154576	0.337377	-0.695319	0.0166015	no	no	no	no	no	304.005	311.366	258.762	255.902	237.073	275.077	205.947	215.248	324.725	364.354	221.092	317.745	240.805	187.923	212.483	241.81	228.699	247.763	210.166	304.797	226.276	210.628	248.523	235.737	227.925	281.402	271.655	228.76	281.46
ENSMUSG00000005370	Msh6	0.112581	0.694676	-0.100082	0.694196	0.0124986	0.978378	-0.0196123	0.942153	0.043062	0.998746	0.0234497	0.937823	-0.120261	0.818264	no	no	no	no	no	42.3298	65.3485	50.4366	48.3595	56.8975	56.8548	42.543	67.7633	58.5896	57.7635	67.6401	54.9414	67.2015	41.8641	54.5828	61.4275	48.7891	52.4312	59.0736	59.7641	44.0322	60.6352	53.0744	51.7908	77.1715	58.3084	50.759	56.7326	46.5797
ENSMUSG00000005371	Fbxo11	-0.0237464	0.893689	-0.176134	0.0959289	-0.19988	0.138145	0.0825647	0.463	0.00737331	0.998746	0.0899381	0.435159	-0.145224	0.720041	no	no	no	no	no	293.422	301.756	286.173	272.022	275.004	269.224	312.304	298.956	244.289	265.712	279.646	268.297	257.606	243.742	252.446	241.81	225.65	253.932	304.456	308.781	322.903	312.75	301.597	328.604	340.99	309.288	329.933	306.539	317.138
ENSMUSG00000005373	Mlxipl	-0.554751	0.000514249	0.557389	0.000338482	0.00263843	0.994005	0.0546528	0.816923	0.0308018	0.998746	0.0854546	0.707341	0.153399	#NA	no	no	no	no	no	769.633	653.485	621.686	678.04	787.082	661.355	433.165	501.249	354.517	432.782	697.602	360.782	621.614	704.247	830.439	751.755	613.929	655.905	677.074	582.7	719.192	859.265	805.383	895.624	833.632	811.248	691.826	933.343	497.51
ENSMUSG00000005374	Tbl2	-0.0157182	0.967302	0.157824	0.561121	0.142106	0.708474	-0.137968	0.612194	0.157994	0.979392	0.0200259	0.954974	0.277961	0.632441	no	no	no	no	no	49.0641	46.1283	43.8579	41.3071	60.6906	50.166	40.6092	49.8259	43.6939	35.5468	57.5446	61.3513	36.4008	69.7735	71.1526	53.6272	48.7891	42.1506	32.9449	40.8388	41.5859	51.8591	43.8074	57.1485	46.6618	26.6191	44.1791	48.4972	64.4187
ENSMUSG00000005378	Wbscr22	-0.00503532	0.992302	0.129326	0.676311	0.124291	0.780515	-0.238008	0.311208	-0.013626	0.998746	-0.251634	0.306997	0.264515	0.647314	no	no	no	no	no	35.5955	37.4793	28.5076	36.2696	40.7765	30.9357	25.139	41.8538	23.833	51.5428	43.4108	22.8923	42.0009	44.655	38.9877	35.1014	35.5754	34.9542	23.8566	21.9135	29.3548	31.1154	37.9103	33.039	25.1256	35.4921	35.7193	26.5362	25.7675
ENSMUSG00000005397	Nid1	0.44898	0.062603	-0.804041	8.22948e-05	-0.355061	0.267144	-0.491029	0.0351308	0.020262	0.998746	-0.470767	0.0814308	0.065277	0.849024	no	no	no	no	no	440.615	395.935	418.843	221.648	269.315	467.38	709.695	616.845	584.903	451.444	350.315	412.061	232.405	311.655	269.99	215.484	274.439	378.327	240.838	324.718	258.077	181.108	144.901	331.283	170.495	244.642	322.414	172.028	341.914
ENSMUSG00000005410	Mcm5	0.0105699	0.989161	0.270185	0.551277	0.280755	#NA	-0.175369	0.598749	0.203692	0.977477	0.0283229	0	-0.301379	0.652692	no	no	no	no	no	11.5445	2.88302	7.67514	9.0674	2.84487	2.5083	5.80132	7.97215	3.97217	5.33202	6.05732	7.32553	9.80022	13.9547	6.82285	2.92512	10.1644	5.14032	4.54412	5.97641	4.89246	4.78699	0.84245	7.14356	7.17874	6.33787	7.51985	9.15042	4.95528
ENSMUSG00000028364	Tnc	2.27328	1.39618e-14	-2.42773	2.98894e-16	-0.154448	0.82869	-0.254256	0	0.0605916	0	-0.193664	0	1.74695	0.00263661	yes	no	yes	yes	no	5.77225	3.84403	5.48224	4.02996	1.89658	9.1971	66.7152	54.8085	58.5896	42.6561	9.08598	50.363	2.80006	1.86063	5.84816	2.92512	4.06576	6.16838	3.40809	2.9882	2.44623	2.3935	5.0547	3.57178	3.58937	3.80272	7.51985	1.83008	4.95528
ENSMUSG00000005417	Mprip	-0.076979	0.660919	0.152047	0.247103	0.0750678	0.721959	0.174198	0.135018	-0.0093453	0.998746	0.164853	0.199762	0.576098	0.00711611	no	no	no	no	no	761.936	757.274	808.082	893.643	798.461	844.461	898.238	811.166	677.256	857.566	723.85	636.405	989.822	805.651	827.515	921.412	849.743	741.234	1003.11	899.449	1015.19	1022.82	938.49	882.23	1027.46	915.189	917.422	1151.12	786.899
ENSMUSG00000005442	Cic	-0.130057	0.580302	0.291428	0.0871042	0.161371	0.538016	0.412386	0.00356256	-0.0144391	0.998746	0.397947	0.0179861	1.05675	0.000600672	no	no	yes	no	no	278.03	355.573	399.107	420.123	409.662	335.276	260.092	374.691	284.01	339.472	368.487	370.855	470.41	380.498	465.903	479.719	378.115	298.138	520.302	433.29	566.303	611.937	505.47	491.12	551.866	503.227	461.531	639.614	435.074
ENSMUSG00000005447	Pafah1b3	0.0528135	0.937472	-0.48387	0.216989	-0.431056	#NA	-0.183146	0	-0.00146194	0	-0.184608	0	0.259888	#NA	no	no	no	no	no	1.92408	1.92201	1.09645	1.00749	2.84487	3.3444	2.90066	3.98607	0	0.888669	3.02866	2.74707	1.40003	0	0.974694	0	0	2.05613	1.13603	1.99214	2.44623	0.797832	0.84245	0	2.69203	0	0.939981	1.83008	0.991056
ENSMUSG00000005465	Il27ra	-0.0844524	0.898745	-0.309533	0.498524	-0.393985	#NA	-0.260939	0	0.0973288	0	-0.16361	0	0.182231	0.779054	no	no	no	no	no	7.69633	6.72705	6.57869	4.02996	4.74146	4.1805	6.76821	7.97215	7.94435	1.77734	0	6.40984	5.60012	3.72125	3.89877	2.92512	2.03288	3.08419	4.54412	5.97641	3.66935	2.3935	5.0547	1.78589	5.38406	2.53515	3.75992	7.32034	4.95528
ENSMUSG00000005469	Prkaca	-0.144423	0.353598	0.101239	0.505542	-0.0431844	0.864536	-0.294325	0.0376093	0.131852	0.94768	-0.162474	0.32498	-0.21884	0.647314	no	no	no	no	no	312.663	291.185	319.066	298.217	293.97	277.585	291.033	300.949	254.219	231.943	285.704	253.646	285.606	305.143	259.268	234.009	304.932	348.514	305.592	296.828	240.954	240.945	205.558	215.2	242.283	339.71	302.674	242.486	265.603
ENSMUSG00000005481	Ddx39	0.381323	0.036419	-0.186127	0.353049	0.195195	0.482479	-0.0774226	0.768055	0.230897	0.847125	0.153474	0.51657	0.391454	0.464476	no	no	no	no	no	37.5196	44.2063	54.8224	54.4044	46.4663	50.166	61.8807	68.7598	59.5826	63.0955	58.5541	67.7611	60.2013	61.4007	57.5069	45.8269	51.8384	55.5154	43.1691	53.7877	41.5859	52.6569	56.4442	32.146	61.9167	40.5624	58.2788	53.9875	59.4634
ENSMUSG00000042406	Atf4	1.07284	7.13196e-14	-0.927843	1.6349e-10	0.145001	0.615139	0.761159	2.17445e-06	-0.5554	0.00801791	0.205759	0.352823	0.833361	0.000159065	yes	no	no	no	no	159.699	131.658	171.046	182.356	147.933	153.006	450.569	420.531	302.878	355.468	292.771	249.068	158.204	174.899	194.939	160.881	155.515	205.613	295.368	273.919	349.811	359.024	252.735	281.278	310.481	167.32	142.877	176.603	183.345
ENSMUSG00000005493	Msh4	-0.151819	0.796319	0.328679	0.443489	0.17686	#NA	-0.232059	0.470691	0.289353	0.914387	0.0572936	0	-0.0648524	#NA	no	no	no	no	no	4.8102	7.68806	14.2538	5.03745	2.84487	7.5249	3.86755	8.96867	2.97913	8.88669	5.04777	5.49414	12.6003	9.30313	8.77224	10.7254	6.09864	3.08419	5.68015	1.99214	9.78493	3.19133	3.3698	7.14356	8.97343	7.60545	7.51985	11.8955	4.95528
ENSMUSG00000005501	Usp40	-0.0460119	0.767409	0.11605	0.290739	0.0700384	0.676602	0.0163666	0.903755	-0.0700779	0.976702	-0.0537113	0.654004	-0.109869	0.791356	no	no	no	no	no	705.176	739.014	790.539	806.999	852.514	769.212	869.231	668.664	749.748	743.816	760.194	722.48	932.421	741.459	806.072	828.783	834.497	762.823	732.739	733.106	835.388	846.5	888.785	881.337	804.019	792.234	785.824	766.805	795.818
ENSMUSG00000005505	Kbtbd4	0.391618	0.104882	-0.322228	0.173426	0.0693897	0.886207	-0.302329	0.275567	0.0805387	0.998746	-0.22179	0.467719	0.165846	0.816812	no	no	no	no	no	32.7094	30.7522	31.797	28.2097	21.8107	25.9191	35.7748	37.8677	37.7357	48.8768	37.3535	32.0492	28.0006	26.9791	38.013	25.351	25.411	35.9822	30.6728	38.8467	15.9005	18.3501	16.0066	13.3942	16.1522	29.1542	27.2595	13.7256	33.6959
ENSMUSG00000005506	Celf1	0.0183996	0.928924	0.0804446	0.570027	0.0988442	0.589443	0.00176515	0.987888	-0.0223126	0.998746	-0.0205475	0.873644	0.0286949	0.950118	no	no	no	no	no	593.579	616.967	674.315	615.576	572.768	607.844	672.953	735.431	650.444	492.323	585.541	593.368	614.614	685.641	690.083	708.854	659.669	584.968	665.714	659.397	662.929	585.609	660.481	615.239	629.935	671.815	614.748	606.673	663.017
ENSMUSG00000005510	Ndufs3	0.134387	0.445088	-0.0523528	0.777216	0.0820338	0.732222	-0.204331	0.0673661	-0.00657502	0.998746	-0.210906	0.0976976	-0.497963	0.320572	no	no	no	no	no	594.541	440.141	549.32	527.924	545.267	468.216	498.913	572.998	611.715	651.395	638.038	467.002	533.412	592.609	513.663	455.343	583.436	634.315	461.228	503.014	417.083	437.212	529.901	460.76	459.44	479.143	481.27	469.416	470.752
ENSMUSG00000005514	Por	-0.168745	0.492778	0.408631	0.0206773	0.239887	0.36072	0.0695433	0.737365	-0.0368933	0.998746	0.0326501	0.894027	-0.102285	0.856792	no	no	no	no	no	173.167	125.892	139.249	164.221	189.658	119.562	135.364	123.568	134.061	96.865	196.863	119.04	205.805	173.038	192.015	170.632	168.729	178.883	160.18	161.363	163.898	179.512	149.956	186.626	139.986	149.574	176.716	190.329	144.694
ENSMUSG00000005533	Igf1r	0.423676	0.0110981	-0.525536	0.000702186	-0.10186	0.739899	0.0758325	0.765765	0.156712	0.972404	0.232544	0.287751	0.0331841	0.909682	no	no	no	no	no	172.205	272.926	242.315	258.925	235.176	199.828	297.801	249.13	264.15	347.47	305.895	414.808	261.806	226.996	202.736	199.883	213.452	178.883	246.519	197.221	351.034	258.498	232.516	248.239	410.086	261.12	292.334	315.689	230.916
ENSMUSG00000005534	Insr	-0.27547	0.013875	0.253579	0.0198287	-0.0218906	0.931891	0.159953	0.193401	-0.0752644	0.989885	0.0846888	0.556906	-0.618092	0.0252196	no	no	no	no	no	2523.43	3461.55	2971.37	2905.6	3083.84	2611.14	1958.91	2633.8	2441.89	2272.33	2714.69	2421.09	2956.87	2908.16	3088.8	2838.34	2802.32	2691.47	3259.27	3197.38	4223.42	3291.85	3360.53	3252.11	3643.21	3296.96	3225.08	3072.71	3121.83
ENSMUSG00000005566	Trim28	0.206452	0.157189	-0.118398	0.439806	0.0880543	0.698478	-0.0956825	0.580602	-0.0822598	0.997432	-0.177942	0.283829	0.272681	0.449204	no	no	no	no	no	154.889	132.619	146.924	148.101	140.347	115.382	164.371	157.45	166.831	187.509	146.385	145.595	162.404	159.084	143.28	144.306	146.367	136.732	140.868	143.434	125.981	137.227	143.217	121.441	147.164	130.56	140.057	129.936	98.1146
ENSMUSG00000005575	Ube2m	0.402457	0.0110215	-0.240269	0.154564	0.162187	0.522565	-0.0947187	0.656344	0.0458642	0.998746	-0.0488546	0.846325	0.24975	0.582422	no	no	no	no	no	113.521	72.0755	95.391	94.704	105.26	90.2988	138.265	119.582	136.047	127.968	138.309	105.304	78.4017	127.453	110.14	97.5039	115.874	108.975	111.331	96.6186	94.1799	85.368	83.4026	85.7227	72.6848	106.476	109.038	110.72	85.2309
ENSMUSG00000027335	Adra1d	-0.122124	0.791699	-0.218925	0.547127	-0.341049	0.43479	-0.267289	0.336397	-0.0046813	0.999166	-0.27197	0	0.017371	#NA	no	no	no	no	no	16.3547	16.3371	18.6396	23.1723	23.7073	19.2303	21.2715	12.9547	16.8817	15.1074	11.1051	28.3864	23.8005	10.2334	15.5951	9.75039	16.263	14.3929	22.7206	17.9292	7.3387	17.5523	15.1641	13.3942	23.3309	12.6757	14.0997	14.6407	12.8837
ENSMUSG00000005583	Mef2c	-0.326026	0.0247217	0.262908	0.0682401	-0.0631181	0.817498	-0.349208	0.0154484	0.0833589	0.997432	-0.265849	0.115379	-0.790827	0.000432276	no	no	no	no	no	1046.7	811.09	793.828	801.961	852.514	1083.59	744.503	656.706	642.499	703.826	770.29	747.204	812.018	729.365	750.514	1054.02	777.576	1029.09	644.129	778.925	647.028	676.562	710.186	868.835	662.239	675.617	695.586	764.06	854.291
ENSMUSG00000005609	Ctr9	0.294585	0.038733	-0.174572	0.246844	0.120013	0.59368	0.00357684	0.98481	0.0138425	0.998746	0.0174193	0.930454	-0.236345	0.571254	no	no	no	no	no	228.966	241.213	277.401	258.925	235.176	230.764	324.874	304.935	265.143	390.126	279.646	250.899	231.005	268.86	292.408	247.66	256.143	304.307	256.743	247.025	244.623	259.295	275.481	253.596	228.822	242.107	228.415	318.435	289.388
ENSMUSG00000005610	Eif4g2	0.144222	0.47643	-0.27554	0.0737638	-0.131318	0.59367	-0.0181953	0.881159	-0.0392189	0.998746	-0.0574143	0.579051	-0.327658	0.273683	no	no	no	no	no	2593.66	2445.76	2425.34	2672.87	2241.76	2239.07	3719.61	2837.09	2476.65	2496.27	2543.07	2151.87	2018.84	2108.09	2027.36	1978.35	2234.13	2925.87	2465.19	2502.12	2490.26	2525.14	2529.04	2545.79	2211.05	2557.97	2284.15	2630.75	2574.76
ENSMUSG00000005611	Mrvi1	-0.260472	0.36665	0.355767	0.140255	0.0952952	0.825513	0.14059	0.628287	0.234954	0.927447	0.375543	0.155818	-0.456294	0.577112	no	no	no	no	no	37.5196	32.6742	18.6396	32.2397	31.2936	34.2801	23.2053	25.9095	23.833	26.6601	30.2866	23.808	33.6007	29.77	27.2914	34.1264	40.6576	37.0103	28.4008	27.8899	37.9166	50.2634	31.1707	45.5402	29.6123	35.4921	42.2992	53.9875	67.3918
ENSMUSG00000005615	Pcyt1a	-0.0551706	0.777951	-0.0118523	0.950116	-0.0670229	0.770612	0.063727	0.647467	-0.0867822	0.975767	-0.0230552	0.894146	0.094764	0.822019	no	no	no	no	no	287.65	320.976	303.716	269	271.211	318.554	252.357	258.098	350.544	276.376	310.943	256.393	320.607	256.766	296.307	279.836	267.324	272.437	310.136	295.832	341.249	327.909	338.665	322.353	298.815	290.275	290.454	261.702	330.022
ENSMUSG00000005621	Zfp592	-0.134847	0.418157	0.136976	0.356295	0.00212886	0.993887	0.0244517	0.890448	-0.00152798	0.999166	0.0229237	0.901539	0.695991	0.00148939	no	no	no	no	no	280.916	226.798	277.401	269	261.728	278.421	207.881	216.245	228.4	241.718	277.627	275.623	214.205	270.721	284.611	239.86	284.603	298.138	261.287	248.021	305.779	292.804	292.33	292.886	243.18	258.585	305.494	295.559	264.612
ENSMUSG00000005625	Psmd4	0.0371442	0.889707	0.136026	0.451852	0.173171	0.448762	0.0953374	0.582548	-0.0606907	0.998746	0.0346467	0.876141	0.0392524	0.938986	no	no	no	no	no	185.674	158.566	144.731	180.341	174.486	137.12	143.099	186.349	143.991	191.953	201.911	140.101	169.404	213.972	186.166	164.782	201.255	173.743	190.853	168.335	190.806	189.086	187.866	172.338	159.727	159.714	191.756	222.355	161.542
ENSMUSG00000005628	Tmod4	-0.937272	7.99335e-09	0.67263	8.99683e-05	-0.264642	0.303968	-0.232792	0.214049	0.112249	0.990641	-0.120543	0.582423	-0.0337266	0.973868	no	no	no	no	no	110.635	98.0227	106.355	99.7414	118.536	86.1183	55.1125	70.7528	38.7287	39.9901	65.621	39.3747	79.8018	89.31	98.444	91.6537	75.2165	74.0206	117.011	87.654	74.6101	103.718	69.9234	85.7227	110.373	92.533	93.0581	115.295	72.3471
ENSMUSG00000005656	Snx6	-0.0100349	0.96374	-0.0828891	0.612121	-0.092924	0.671939	0.15377	0.334765	-0.0698757	0.998746	0.0838941	0.654004	-0.731498	0.065579	no	no	no	no	no	182.788	209.5	177.625	176.311	167.848	146.317	178.874	189.339	175.769	168.847	148.404	189.548	154.003	156.293	165.698	157.956	171.778	184.023	166.996	176.304	199.368	227.382	231.674	233.059	213.568	182.531	169.197	195.819	200.193
ENSMUSG00000005667	Mthfd2	0.418914	0.383476	-0.355755	0.426887	0.0631595	#NA	-0.152539	0	0.115438	0	-0.0371007	0	0.0754315	#NA	no	no	no	no	no	4.8102	2.88302	3.28934	3.02247	0.948291	3.3444	3.86755	2.98956	8.93739	7.99802	2.01911	4.57845	5.60012	1.86063	2.92408	2.92512	5.0822	2.05613	2.27206	0.996068	1.22312	2.3935	1.6849	4.46473	1.79469	1.26757	5.63989	3.66017	1.98211
ENSMUSG00000005672	Kit	-0.538879	0.124925	0.653945	0.036014	0.115066	0.850651	0.123379	0.709216	0.313481	0.812169	0.436859	0	-0.7988	0.00507634	no	no	no	no	no	20.2029	14.4151	10.9645	14.1048	13.2761	11.7054	5.80132	8.96867	10.9235	7.99802	11.1051	7.32553	7.00016	9.30313	17.5445	18.5257	16.263	23.6455	17.0405	12.9489	18.3467	19.9458	10.9519	21.4307	12.5628	24.0839	25.3795	30.1964	17.839
ENSMUSG00000005674	Tomm40l	-0.142957	0.443242	0.373011	0.00509772	0.230053	0.232808	-0.111266	0.614638	0.0839306	0.998746	-0.0273351	0.922641	-0.0240965	0.97198	no	no	no	no	no	159.699	132.619	164.467	210.565	180.175	145.481	143.099	162.433	138.033	161.738	158.5	130.944	180.604	210.251	195.913	202.808	207.354	170.659	152.228	174.312	124.758	173.13	192.921	128.584	126.525	148.306	189.876	200.394	150.641
ENSMUSG00000005677	Nr1i3	0.231189	0.675266	-0.69091	0.0707771	-0.459721	#NA	-0.108021	0.761932	0.113532	0.998746	0.00551032	0	0.0561975	#NA	no	no	no	no	no	3.84816	3.84403	1.09645	8.05991	5.68975	9.1971	7.73509	5.97911	12.9096	3.55468	6.05732	5.49414	0	2.79094	2.92408	3.90016	6.09864	1.02806	3.40809	2.9882	9.78493	2.3935	6.7396	2.67884	3.58937	1.26757	9.39981	8.23538	1.98211
ENSMUSG00000005682	Pan2	-0.0786965	0.657137	0.349076	0.00173903	0.27038	0.0787719	0.34448	0.0266055	-0.0415747	0.998746	0.302906	0.093952	1.13066	3.45126e-12	no	no	yes	no	no	263.599	274.848	286.173	329.449	282.591	255.01	217.549	271.053	255.212	295.038	297.818	260.972	341.608	321.888	333.345	384.166	365.918	301.223	352.169	309.777	376.72	472.317	407.746	372.358	454.056	353.653	371.293	435.56	267.585
ENSMUSG00000005683	Cs	-0.086579	0.773268	-0.173563	0.437033	-0.260142	0.335948	-0.421512	0.0720233	0.0425608	0.998746	-0.378951	0.152498	-0.1906	0.601489	no	no	no	no	no	1368.98	1168.58	1722.52	1298.65	1367.44	1144.62	1636.94	1402.1	1248.26	1179.26	1183.2	918.438	1036.02	1082.88	1054.62	736.155	1188.22	1555.46	1382.55	1381.55	932.014	670.179	562.757	843.833	700.825	1398.14	1331.95	657.915	1077.28
ENSMUSG00000005686	Ampd3	-0.0719137	0.828912	0.374868	0.0582947	0.302955	0.273094	0.116558	0.360648	0.0592699	0.998746	0.175828	0.173323	-0.249474	0.590744	no	no	no	no	no	271.296	234.486	258.762	277.06	284.487	282.602	298.768	311.91	172.79	161.738	379.592	201.452	324.807	355.38	326.522	312.013	350.672	347.485	338.537	294.836	269.085	313.548	297.385	313.424	326.633	316.894	366.593	323.925	282.451
ENSMUSG00000005687	Bcas2	0.116494	0.661897	-0.103533	0.662225	0.0129604	0.976057	-0.123731	0.595484	0.00855874	0.998746	-0.115172	0.640331	-0.665939	0.147461	no	no	no	no	no	136.61	110.516	117.32	77.5767	86.2945	83.61	122.795	100.648	109.235	129.746	116.099	86.9906	105.002	89.31	89.6718	97.5039	124.006	112.059	81.7942	131.481	75.8332	81.3789	103.621	101.796	103.194	98.8708	89.2982	81.4387	112.98
ENSMUSG00000005698	Ctcf	-0.0267192	0.876687	0.0765659	0.527696	0.0498467	0.789211	0.103465	0.41598	-0.00787695	0.998746	0.0955877	0.4743	-0.0969046	0.792137	no	no	no	no	no	241.472	223.915	259.858	249.857	247.504	242.469	233.987	244.147	234.358	245.273	226.14	251.815	233.805	258.627	244.648	240.835	265.291	270.381	248.791	264.954	282.54	293.602	286.433	267.884	281.766	234.501	240.635	299.219	284.433
ENSMUSG00000005699	Pard6a	0.298707	0.502866	-0.406434	0.272312	-0.107726	#NA	-0.229107	0.478205	0.0236917	0.998746	-0.205415	0	-0.0507859	0.961606	no	no	no	no	no	11.5445	7.68806	7.67514	6.04493	9.48291	5.8527	9.66886	10.9617	7.94435	15.1074	10.0955	9.15691	5.60012	9.30313	5.84816	7.80032	9.14795	5.14032	7.95221	9.96068	1.22312	4.78699	7.58205	4.46473	4.48672	8.87302	12.2198	5.49025	1.98211
ENSMUSG00000005718	Tfap4	-0.433473	0.27534	0.347909	0.361635	-0.0855635	0.902162	-0.217372	0.478488	0.250345	0.94054	0.0329733	0	0.126923	0.866705	no	no	no	no	no	29.8233	29.7912	13.1574	15.1123	8.53462	19.2303	4.83443	14.9478	17.8748	13.33	9.08598	17.3981	16.8004	13.0244	15.5951	32.1763	13.2137	16.449	11.3603	16.9332	11.008	21.5415	20.2188	13.3942	23.3309	22.8163	15.9797	22.876	14.8658
ENSMUSG00000005732	Ranbp1	0.233595	0.331856	-0.135735	0.576528	0.0978602	0.793655	-0.402084	0.0403568	0.0196905	0.998746	-0.382393	0.0913645	-0.261898	0.597788	no	no	no	no	no	41.3678	44.2063	44.9544	48.3595	53.1043	40.1328	57.0463	56.8016	49.6522	64.8729	56.535	38.459	46.201	55.8188	57.5069	39.0016	42.6904	50.3751	43.1691	39.8427	26.9085	33.5089	27.8009	33.9319	34.099	35.4921	37.5992	36.6017	33.6959
ENSMUSG00000005763	Cd247	-0.0360959	0.955481	0.256288	0.571555	0.220192	#NA	0.28054	0	0.0252921	0	0.305832	0	-1.19371	0.0317655	no	no	yes	no	no	1.92408	2.88302	0	0	1.89658	2.5083	0	2.98956	0.993044	0	3.02866	1.83138	2.80006	3.72125	0.974694	3.90016	3.04932	0	5.68015	3.98427	3.66935	3.19133	3.3698	1.78589	7.17874	3.80272	2.81994	6.40529	0.991056
ENSMUSG00000005774	Rfx5	-0.447326	0.080676	0.915158	1.03826e-05	0.467832	0.119379	0.366242	0.0451706	-0.191781	0.912599	0.174461	0.429559	-0.689711	0.125656	no	no	no	no	no	64.4567	65.3485	58.1117	84.6291	72.0701	57.6909	40.6092	78.725	34.7565	32.8808	60.5732	36.6276	116.203	83.7282	99.4187	125.78	79.2823	72.9925	77.2501	88.6501	117.419	108.505	84.245	85.7227	78.0688	84.9275	66.7387	109.805	67.3918
ENSMUSG00000005779	Psmb4	0.293329	0.325199	-0.388194	0.125696	-0.0948644	0.844033	-0.345092	0.183805	-0.113569	0.998746	-0.45866	0.101877	-0.2139	0.638514	no	no	no	no	no	128.913	84.5686	103.066	70.5242	84.3979	66.0519	127.629	127.554	135.054	119.082	98.9363	66.8454	92.4021	87.4494	76.0261	50.702	65.0521	127.48	79.5221	99.6068	68.4945	44.6786	45.4923	68.7568	39.4831	86.1951	87.4183	34.7716	69.3739
ENSMUSG00000005802	Slc30a4	-0.217371	0.351248	0.0742669	0.77512	-0.143104	0.646464	-0.24356	0.166309	0.138053	0.973205	-0.105506	0.620616	-0.739688	0.00537412	no	no	no	no	no	73.1151	89.3737	70.1727	72.5392	81.5531	75.249	62.8476	66.7667	74.4783	56.8748	42.4013	89.7377	79.8018	69.7735	59.4563	58.5024	76.2329	74.0206	86.3383	65.7405	73.387	62.2309	58.9715	57.1485	72.6848	88.7302	79.8984	63.1379	66.4008
ENSMUSG00000005803	Sqrdl	-0.074928	0.816526	-0.231431	0.303695	-0.306359	0.273268	-0.40784	0.0420766	0.221742	0.896579	-0.186099	0.43474	-0.0243937	0.962285	no	no	no	no	no	79.8494	76.8806	77.8478	69.5168	56.8975	66.0519	72.5165	61.7841	85.4017	45.3221	66.6306	72.3396	53.2012	42.7944	62.3804	44.8518	65.0521	70.9364	65.8897	56.7759	41.5859	55.0504	55.6017	42.8614	44.8672	82.3924	78.9584	45.7521	77.3024
ENSMUSG00000005804	Bloc1s6	-0.011664	0.966213	0.00192123	0.993167	-0.00974279	0.979153	-0.270158	0.10143	-0.0141124	0.998746	-0.284271	0.12208	-0.569773	0.159788	no	no	no	no	no	92.3559	95.1397	73.462	97.7264	106.209	90.2988	78.3178	89.6867	98.3113	110.195	78.7452	95.2318	77.0017	83.7282	95.52	92.6287	95.5453	105.891	65.8897	99.6068	72.1638	78.9854	82.5601	71.4356	67.3007	81.1248	82.7183	70.4582	88.204
ENSMUSG00000005813	Metap1	0.06479	0.772831	0.016624	0.938854	0.0814141	0.751498	-0.0943615	0.55968	-0.127957	0.944566	-0.222319	0.147396	0.158574	0.747747	no	no	no	no	no	379.044	288.302	319.066	309.299	345.178	309.357	298.768	251.123	381.329	382.128	388.678	340.637	330.407	398.174	342.117	297.387	329.326	369.075	289.688	346.632	315.564	270.465	358.884	316.995	245.872	259.853	292.334	271.767	353.807
ENSMUSG00000005823	Gpr108	0.0825019	0.736437	-0.074652	0.724732	0.00784987	0.983126	-0.0616434	0.775253	0.00640102	0.998746	-0.0552424	0.812415	0.496105	0.206748	no	no	no	no	no	124.103	95.1397	101.97	144.071	110.95	106.185	107.324	128.551	111.221	143.964	100.955	130.944	95.2021	120.941	114.039	119.93	101.644	131.592	118.147	104.587	99.0724	126.855	105.306	123.226	113.065	114.082	91.1782	132.681	100.097
ENSMUSG00000005836	Gata6	0.504821	0.000387471	-0.44258	0.00185552	0.0622408	0.836352	0.396255	0.0124809	-0.159697	0.930824	0.236558	0.205585	0.095779	0.889156	no	no	no	no	no	417.526	365.183	407.879	532.962	355.609	502.496	615.907	578.977	764.644	701.16	535.064	524.691	378.008	440.968	420.093	447.543	473.661	538.705	487.357	473.132	705.738	633.479	625.098	728.643	593.144	490.552	450.251	603.928	594.634
ENSMUSG00000005846	Rsl1d1	0.179527	0.371462	-0.14987	0.42797	0.0296561	0.935871	-0.0755754	0.66078	0.0300844	0.998746	-0.045491	0.818784	-0.2116	0.723394	no	no	no	no	no	119.293	95.1397	107.452	111.831	107.157	120.398	123.761	103.638	124.13	159.072	140.328	102.557	102.202	117.219	128.66	91.6537	105.71	129.536	112.467	113.552	99.0724	98.9312	112.046	116.976	113.065	105.209	109.038	116.21	105.052
ENSMUSG00000005871	Apc	-0.0798314	0.62065	0.0454854	0.766976	-0.034346	0.884868	0.134145	0.155968	0.0274714	0.998746	0.161617	0.116427	0.394824	0.199151	no	no	no	no	no	1110.2	1212.79	1156.75	1215.03	1196.74	1280.9	1244.38	1267.57	1015.88	989.089	1221.56	1042.06	1295.03	1030.79	1192.05	1329.95	1151.63	1005.45	1397.32	1282.94	1421.26	1341.16	1451.54	1345.67	1538.05	1300.53	1313.15	1578.45	1255.67
ENSMUSG00000005873	Reep5	-0.0595403	0.837885	-0.210813	0.27372	-0.270353	0.262747	-0.477592	0.0278437	0.0593943	0.998746	-0.418197	0.0979844	-0.563788	0.0761225	no	no	no	no	no	345.373	324.82	398.011	295.194	275.004	306.012	365.483	357.75	352.53	281.708	208.978	293.937	274.406	303.282	242.699	193.058	272.406	308.419	279.463	334.679	216.492	157.971	144.901	212.521	171.393	302.95	317.714	151.897	246.773
ENSMUSG00000005881	Ergic3	0.142521	0.646721	-0.100702	0.725588	0.0418195	0.932791	-0.219345	0.313485	0.19582	0.927483	-0.023525	0.940208	-0.454765	0.338979	no	no	no	no	no	40.4057	59.5824	46.0508	53.3969	57.8458	45.9855	49.3112	51.819	53.6244	71.0935	40.3822	70.5082	53.2012	67.9128	40.9371	57.5273	35.5754	57.5716	47.7133	51.7955	47.7015	50.2634	36.2254	32.146	38.5857	59.576	55.4589	56.7326	45.5886
ENSMUSG00000005882	Uqcc1	-0.115988	0.420596	0.225853	0.0398093	0.109865	0.525345	-0.010612	0.94635	-0.0840891	0.975767	-0.0947012	0.473735	0.0329482	0.965175	no	no	no	no	no	453.121	469.932	520.813	529.939	458.973	468.216	433.165	424.517	433.96	494.1	518.911	366.276	492.811	549.815	524.385	463.144	561.074	540.761	536.206	526.92	513.709	419.66	540.853	469.689	435.211	476.608	466.231	424.579	526.251
ENSMUSG00000005886	Ncoa2	0.267674	0.00411131	-0.271693	0.00262569	-0.00401895	0.985991	0.229098	0.0116544	-0.0795015	0.971954	0.149596	0.16368	0.207777	0.410851	no	no	no	no	no	636.871	654.446	697.341	657.89	683.718	709.013	766.741	810.17	729.887	920.661	744.041	903.787	677.615	660.522	694.956	747.855	638.324	608.614	775.909	775.937	932.014	870.435	775.054	839.368	884.78	784.629	786.764	777.786	694.731
ENSMUSG00000005893	Nr2c2	-0.348592	0.0030775	0.16192	0.230592	-0.186671	0.279486	0.0172837	0.910739	-0.120797	0.874188	-0.103514	0.411399	-0.185719	0.506712	no	no	no	no	no	396.361	483.387	498.884	459.415	480.784	510.021	379.019	412.559	366.433	292.372	387.669	370.855	427.01	349.798	426.916	481.669	412.674	380.384	483.949	465.164	543.063	500.241	514.737	483.976	516.87	444.919	442.731	452.946	484.627
ENSMUSG00000005897	Nr2c1	-0.307598	0.0311414	0.249202	0.081701	-0.0583962	0.826414	-0.268929	0.0562099	0.177493	0.812169	-0.0914364	0.607297	0.0619932	0.89897	no	no	no	no	no	155.851	156.644	150.213	193.438	192.503	157.187	141.165	98.6553	136.047	144.853	155.471	130.028	169.404	153.502	151.077	158.931	165.68	167.574	123.827	149.41	130.873	136.429	160.908	154.479	162.419	128.025	179.536	173.858	175.417
ENSMUSG00000005899	Smpd4	0.213958	0.209125	0.161934	0.32173	0.375891	0.0386929	0.116405	0.431185	0.0679504	0.998746	0.184355	0.205585	0.996997	0.00186334	no	no	no	no	no	170.281	173.942	161.178	200.49	152.675	167.22	146	212.258	187.685	203.505	257.436	190.464	218.405	238.16	201.762	209.633	251.06	225.146	197.669	187.261	166.344	220.999	194.606	194.662	229.72	177.46	207.736	220.525	185.328
ENSMUSG00000005907	Pex1	0.0817859	0.599644	-0.0759677	0.582829	0.00581821	0.982614	0.0537069	0.662165	-0.00985174	0.998746	0.0438552	0.742771	0.142195	0.796833	no	no	no	no	no	307.853	346.924	322.356	319.374	343.281	309.357	304.569	334.83	339.621	395.458	327.095	361.698	382.209	305.143	291.433	332.488	351.688	300.195	358.986	342.647	316.787	382.959	370.678	335.747	366.116	354.921	371.293	344.971	320.111
ENSMUSG00000005936	Kctd20	-0.100773	0.642976	0.173096	0.306841	0.0723231	0.80154	-0.000347095	0.998485	0.0104722	0.998746	0.0101251	0.96733	-0.257722	0.39631	no	no	no	no	no	134.686	132.619	115.127	144.071	163.106	152.17	119.894	109.617	122.144	157.294	145.376	129.112	144.203	158.153	119.887	142.356	175.844	148.041	138.596	122.516	160.228	149.195	160.066	149.122	113.065	144.504	138.177	161.047	163.524
ENSMUSG00000005949	Ctns	0.1648	0.438592	-0.136667	0.490304	0.028133	0.940671	0.0905509	0.626775	-0.000446057	0.999166	0.0901049	0.642648	-0.194622	0.717181	no	no	no	no	no	89.4698	98.9837	103.066	104.779	104.312	104.512	88.9536	100.648	125.123	152.851	112.06	101.642	95.2021	89.31	97.4694	109.204	101.644	124.396	127.235	96.6186	100.296	106.112	105.306	140.192	114.86	93.8005	111.858	105.23	120.909
ENSMUSG00000005950	P2rx5	0.188005	0.42134	0.224637	0.249284	0.412642	0.0730056	0.35823	0.0187613	-0.0364336	0.998746	0.321796	0.0726109	0.369756	#NA	no	no	no	no	no	91.3939	79.7636	74.5585	87.6516	84.3979	73.5768	64.7814	101.645	82.4226	119.082	109.032	86.9906	77.0017	111.638	123.786	111.154	109.775	128.508	93.1545	94.6265	128.427	118.877	128.895	108.046	104.989	96.3357	101.518	131.766	105.052
ENSMUSG00000005951	Shpk	0.0658177	0.897766	-0.109199	0.788078	-0.0433815	0.949609	-0.210987	0.490386	0.0102628	0.998746	-0.200724	0	0.109082	0.905987	no	no	no	no	no	16.3547	14.4151	8.77158	16.1198	13.2761	15.8859	15.4702	10.9617	19.8609	12.4414	13.1242	18.3138	7.00016	13.9547	14.6204	15.6006	14.2301	15.421	7.95221	11.9528	13.4543	14.361	12.6368	10.7153	14.3575	19.0136	9.39981	9.15042	8.91951
ENSMUSG00000005958	Ephb3	-0.212112	0.271729	0.138475	0.478814	-0.0736377	0.812076	-0.1501	0.399008	0.046795	0.998746	-0.103306	0.603422	0.0511943	#NA	no	no	no	no	no	109.673	105.711	107.452	122.914	122.33	93.6432	87.0198	103.638	84.4087	113.75	92.879	84.2436	85.4019	124.662	121.837	83.8534	104.693	102.806	106.787	111.56	79.5025	107.707	102.779	104.475	96.0157	102.674	92.1182	135.426	95.1414
ENSMUSG00000005968	Tuft1	0.224482	0.683393	-0.0500175	0.930831	0.174465	#NA	0.0101248	0	-0.0146903	0	-0.00456546	0	0.17511	#NA	no	no	no	no	no	0.962041	3.84403	0	0	0.948291	3.3444	1.93377	0.996519	2.97913	4.44335	2.01911	1.83138	0	4.65156	1.94939	0.975039	2.03288	3.08419	2.27206	0	0	3.19133	0	4.46473	3.58937	0	1.87996	2.74513	0.991056
ENSMUSG00000005973	Rcn1	-0.0176198	0.968483	-0.208652	0.515785	-0.226272	0.59571	-0.0745517	0.821706	-0.146771	0.994063	-0.221323	0.435159	-0.522816	0.254945	no	no	no	no	no	27.8992	24.0252	24.1219	25.1872	18.9658	23.4108	16.4371	24.913	37.7357	21.3281	24.2293	17.3981	15.4003	24.1881	20.4686	16.5757	18.2959	23.6455	30.6728	26.8938	28.1317	11.1696	23.5886	22.3236	22.4336	19.0136	21.6196	16.4708	20.8122
ENSMUSG00000005981	Trap1	0.0581312	0.792803	-0.0855627	0.625252	-0.0274316	0.929953	-0.117013	0.424252	-0.00480875	0.998746	-0.121821	0.421141	0.055518	0.903935	no	no	no	no	no	331.904	310.405	362.924	315.344	265.522	275.077	350.98	316.893	348.558	329.696	347.287	245.405	257.606	292.118	293.383	286.662	331.359	358.794	337.401	294.836	289.878	294.4	299.07	266.098	285.355	327.034	344.033	290.068	256.684
ENSMUSG00000005982	Naa60	0.345433	0.188902	0.0569883	0.864217	0.402421	0.186588	-0.0534644	0.878422	0.116131	0.998746	0.0626664	0.861293	0.213583	0.5193	no	no	no	no	no	227.042	98.9837	120.609	120.899	130.864	183.106	147.934	132.537	184.706	214.169	229.169	242.658	138.603	200.948	189.091	193.058	237.847	241.595	90.8824	126.501	111.304	171.534	197.133	176.803	102.297	122.955	161.677	195.819	170.462
ENSMUSG00000005983	1700037C18Rik	-0.027667	0.963055	-0.372247	0.353874	-0.399914	#NA	0.0107549	0.979555	0.0675469	0.998746	0.0783018	0	-0.131924	#NA	no	no	no	no	no	4.8102	18.2591	6.57869	9.0674	15.1727	10.8693	7.73509	14.9478	7.94435	9.77536	12.1146	10.9883	9.80022	13.0244	3.89877	7.80032	2.03288	7.19644	19.3125	9.96068	12.2312	11.9675	9.26695	7.14356	16.1522	12.6757	15.9797	13.7256	5.94634
ENSMUSG00000005986	Ankrd13d	0.281314	0.605541	-0.476274	0.256457	-0.19496	#NA	-0.064095	0	-0.108321	0	-0.172416	0	0.702582	0.331251	no	no	no	no	no	1.92408	0.961007	2.1929	3.02247	4.74146	5.0166	3.86755	1.99304	6.9513	3.55468	6.05732	3.66276	0	3.72125	3.89877	0	3.04932	2.05613	2.27206	1.99214	3.66935	6.38266	0.84245	0.892945	0	1.26757	3.75992	1.83008	2.97317
ENSMUSG00000006005	Tpr	-0.0897905	0.511753	0.0240574	0.871346	-0.0657331	0.707968	0.0284147	0.842656	0.0194129	0.998746	0.0478276	0.725702	0.104015	0.831954	no	no	no	no	no	1337.24	1333.88	1368.37	1332.91	1285.88	1307.66	1456.13	1386.16	1046.67	1037.97	1286.17	1264.57	1243.23	1224.29	1281.72	1277.3	1279.7	1297.42	1380.28	1309.83	1528.89	1510.3	1519.78	1235.84	1575.73	1436.16	1362.97	1611.39	1230.89
ENSMUSG00000006010	BC003331	0.199267	0.249953	-0.108188	0.548729	0.0910785	0.725585	-0.0416855	0.840058	-0.017889	0.998746	-0.0595746	0.769772	-0.224288	0.681669	no	no	no	no	no	221.269	220.071	221.482	232.73	198.193	179.761	204.98	204.286	282.024	273.71	219.073	282.948	218.405	270.721	198.837	195.983	231.748	241.595	174.949	225.111	200.591	178.714	275.481	228.594	214.465	188.869	201.156	210.46	209.113
ENSMUSG00000047686	Zcchc5	2.23038	3.07015e-12	-2.2885	6.64371e-13	-0.0581202	#NA	0.0145886	0	0.0189869	0	0.0335755	0	0.0558416	#NA	no	no	no	no	no	0	0	1.09645	2.01498	0.948291	1.6722	19.3377	8.96867	25.8191	29.3261	5.04777	22.8923	0	0.930313	0	1.95008	1.01644	0	1.13603	0	0	2.3935	0.84245	1.78589	0.897343	3.80272	0	0	1.98211
ENSMUSG00000006019	Dhx34	-0.128638	0.642423	0.281675	0.165554	0.153037	0.624631	-0.0412277	0.87829	0.157836	0.965129	0.116608	0.612686	0.39745	0.501973	no	no	no	no	no	72.1531	59.5824	80.0407	84.6291	68.277	57.6909	40.6092	69.7563	57.5965	72.8709	72.6879	68.6768	92.4021	83.7282	69.2032	89.7036	76.2329	61.6838	64.7537	57.7719	74.6101	82.9745	79.1903	64.292	85.2476	70.9842	82.7183	96.0794	57.4813
ENSMUSG00000006021	Kptn	0.184245	0.440139	-0.0835895	0.733692	0.100656	0.771722	0.129701	0.502984	0.110705	0.984571	0.240406	0.198598	0.0143549	0.987901	no	no	no	no	no	60.6086	49.9724	70.1727	74.5542	76.8116	59.3631	72.5165	78.725	68.52	91.5329	73.6974	62.267	74.2017	56.7491	68.2285	57.5273	78.2658	87.3854	71.5699	71.7169	75.8332	78.1875	83.4026	68.7568	77.1715	86.1951	73.3185	89.6741	85.2309
ENSMUSG00000006024	Napa	0.225194	0.140827	-0.0870736	0.616379	0.13812	0.518421	0.310393	0.0150632	-0.192438	0.679244	0.117956	0.458544	0.584794	0.0390174	no	no	no	no	no	249.169	219.11	280.691	228.7	275.004	258.355	286.198	242.154	326.711	333.251	336.181	250.899	229.605	273.512	312.877	258.385	282.57	307.391	349.897	276.907	404.851	319.931	303.282	333.068	292.534	256.05	278.234	325.755	259.657
ENSMUSG00000006050	Sra1	0.101916	0.627868	0.328305	0.0188187	0.430221	0.0160094	0.319897	0.0410287	-0.267315	0.461943	0.0525822	0.820279	-0.144848	0.818417	no	no	no	no	no	177.016	169.137	172.142	220.64	194.4	190.631	194.344	182.363	207.546	191.953	227.15	206.946	194.604	293.049	242.699	227.184	325.261	244.679	207.894	174.312	294.771	264.88	286.433	266.991	184.853	168.587	213.376	210.46	215.059
ENSMUSG00000006057	Atp5g1	0.184464	0.398417	-0.420986	0.0102896	-0.236523	0.340715	-0.504643	0.0195533	0.149346	0.987713	-0.355297	0.157233	0.195205	0.825604	no	no	no	no	no	400.209	271.965	391.432	319.374	275.953	290.963	403.192	435.479	396.224	383.016	321.038	291.19	270.206	237.23	316.775	205.733	267.324	341.317	312.408	291.848	198.145	138.025	148.271	227.701	198.313	314.359	346.853	198.564	246.773
ENSMUSG00000006058	Snf8	-0.149914	0.631159	0.169146	0.528637	0.0192326	0.968864	-0.135079	0.615058	-0.0331954	0.998746	-0.168275	0.532089	-0.744369	0.153765	no	no	no	no	no	50.9882	43.2453	42.7615	43.322	31.2936	36.7884	29.0066	42.8503	31.7774	35.5468	49.4681	32.9649	57.4013	33.4913	43.8612	41.9267	34.5589	43.1787	30.6728	36.8545	28.1317	44.6786	51.3895	35.7178	38.5857	20.2812	42.2992	31.1114	45.5886
ENSMUSG00000006095	Tbcb	0.180947	0.653737	-0.117273	0.754955	0.063674	0.917412	-0.290735	0.294002	-0.0206291	0.998746	-0.311364	0	0.0109073	0.990442	no	no	no	no	no	26.9371	21.1422	26.3147	29.2172	19.9141	14.2137	23.2053	34.8781	33.7635	28.4374	22.2102	16.4824	16.8004	19.5366	31.1902	20.4758	17.2795	38.0384	18.1765	24.9017	12.2312	11.9675	19.3764	20.5377	14.3575	25.3515	24.4395	18.3008	11.8927
ENSMUSG00000006127	Inpp5k	-0.111187	0.636414	0.13967	0.476892	0.0284828	0.937475	0.0317038	0.864102	0.143488	0.875637	0.175192	0.228505	0.366607	0.21189	no	no	no	no	no	190.484	233.525	174.335	204.52	228.538	200.664	125.695	204.286	205.56	207.949	166.576	226.176	242.205	172.108	225.154	221.334	217.518	182.995	196.533	221.127	196.922	252.913	224.934	219.664	266.511	253.515	233.115	269.022	223.979
ENSMUSG00000006134	Crkl	0.23362	0.148706	-0.26763	0.0695207	-0.0340106	0.916336	-0.10134	0.577725	0.155666	0.918667	0.0543265	0.799485	-0.0172948	0.972563	no	no	no	no	no	90.4319	95.1397	94.2945	84.6291	91.036	105.349	115.059	100.648	116.186	109.306	106.003	117.208	78.4017	100.474	77.0008	90.6787	88.4302	111.031	92.0184	96.6186	97.8493	82.9745	86.7724	89.2945	85.2476	101.406	122.198	109.805	102.079
ENSMUSG00000006154	Eps8l1	-0.00224253	0.998847	-0.189657	0.707867	-0.191899	0.790401	0.385167	0.186258	-0.205741	0.977477	0.179426	0.610322	0.557204	0.338866	no	no	no	no	no	25.0131	30.7522	42.7615	22.1648	57.8458	18.3942	12.5695	0.996519	41.7078	34.6581	48.4586	57.6885	33.6007	29.77	42.8865	3.90016	17.2795	21.5893	43.1691	29.882	85.6181	78.1875	62.3413	63.3991	56.5326	7.60545	24.4395	57.6476	53.517
ENSMUSG00000006169	Clint1	-0.0193789	0.922843	-0.0488552	0.743207	-0.0682341	0.726748	-0.0247318	0.865539	-0.0465411	0.998746	-0.071273	0.575684	-0.0345569	0.9378	no	no	no	no	no	288.612	269.082	291.655	284.112	306.298	275.913	334.543	268.063	279.045	246.161	253.398	310.419	247.806	281.885	266.091	269.111	279.521	286.83	315.816	293.84	292.325	301.58	294.015	262.526	277.279	318.161	290.454	263.532	288.397
ENSMUSG00000006191	Cdkal1	-0.0536845	0.659815	-0.0599947	0.56816	-0.113679	0.348495	-0.0582337	0.602146	0.00152896	0.999166	-0.0567048	0.628463	-0.49137	0.1919	no	no	no	no	no	530.085	582.37	580.021	589.381	555.699	573.564	589.801	589.939	544.188	550.975	500.739	509.124	537.612	497.717	537.056	489.47	547.861	541.789	529.39	631.507	490.469	595.98	604.037	554.519	603.912	572.944	554.589	550.855	587.696
ENSMUSG00000006204	5430419D17Rik	0.0588744	0.930615	-0.0937696	0.862842	-0.0348953	#NA	0.0317377	0.936413	0.135624	0.998746	0.167362	0	#NA	#NA	no	no	no	no	no	5.77225	5.76604	7.67514	5.03745	12.3278	4.1805	6.76821	8.96867	5.95826	6.22069	9.08598	6.40984	14.0003	7.4425	2.92408	12.6755	2.03288	1.02806	5.68015	6.97248	6.11558	10.3718	5.89715	8.92945	20.6389	11.4082	5.63989	4.57521	3.96423
ENSMUSG00000006205	Htra1	-0.555181	0.00047269	0.386529	0.0203353	-0.168653	0.521449	-0.178383	0.32111	-0.0338733	0.998746	-0.212256	0.255533	-1.03375	0.0872503	no	no	no	no	no	265.523	242.174	259.858	206.535	195.348	234.108	150.834	223.22	147.963	116.416	155.471	141.932	204.405	159.084	205.66	228.159	201.255	242.623	227.206	256.986	204.26	170.736	164.278	256.275	205.492	240.839	219.016	163.793	218.032
ENSMUSG00000006215	Zbtb17	0.191775	0.412827	0.10397	0.653047	0.295745	0.235965	0.165585	0.414844	0.0454065	0.998746	0.210992	0.300829	0.159733	0.769658	no	no	no	no	no	63.4947	52.8554	71.2691	66.4943	54.0526	52.6743	58.0132	72.7459	66.5339	67.5389	83.793	65.9297	54.6012	79.0766	90.6465	70.2028	86.3973	62.7119	60.2096	78.6894	81.9488	71.8049	64.0262	71.4356	88.837	69.7166	78.9584	81.4387	54.5081
ENSMUSG00000006216	Clcnkb	0.822055	8.48536e-05	-0.67291	0.00143017	0.149145	0.721414	0.198742	0.417994	0.0345561	0.998746	0.233298	0.351126	0.0558416	#NA	no	no	no	no	no	41.3678	31.7132	46.0508	49.367	42.6731	21.7386	76.384	64.7737	44.687	87.9783	70.6688	89.7377	47.6011	45.5853	46.7853	49.727	36.5918	33.9261	56.8015	45.8191	36.6935	47.0721	48.8621	50.0049	61.0193	51.9706	44.1791	48.4972	33.6959
ENSMUSG00000006219	Fblim1	-0.436625	0.00144523	0.708562	1.13447e-08	0.271937	0.153048	0.269024	0.0441074	-0.0919865	0.985605	0.177038	0.252237	1.15498	0.00340936	no	no	yes	no	no	1553.7	1379.05	1519.68	1663.36	1616.84	1467.35	1147.69	1419.04	777.553	989.089	1364.92	1020.08	2011.84	1857.84	1942.56	1798.95	1904.81	1673.69	2025.54	1635.54	1631.64	2356	2017.67	2045.74	1884.42	1621.23	1716.41	2122.9	1527.22
ENSMUSG00000006221	Hspb7	0.536699	0.00267815	-0.470334	0.00793211	0.066365	0.859781	0.326547	0.0676309	-0.229209	0.796508	0.0973386	0.676966	0.806991	0.0980952	no	no	no	no	no	2296.39	1564.52	2224.69	3113.14	2199.09	2542.58	3808.57	3930.27	2918.55	3137.89	3984.71	2961.34	1969.84	2373.23	2590.74	2026.13	2236.17	3445.04	3185.43	2442.36	4008.15	3162.61	2672.25	3334.26	2980.97	2734.16	2330.21	3026.96	2124.82
ENSMUSG00000006235	Epor	0.0559572	0.935467	0.906715	0.0110735	0.962672	#NA	0.135268	0	0.0336372	0	0.168905	0	-0.49936	0.52861	no	no	no	no	no	4.8102	5.76604	3.28934	2.01498	3.79317	0.8361	5.80132	0.996519	0.993044	0.888669	5.04777	8.24122	14.0003	12.0941	5.84816	9.75039	12.1973	7.19644	3.40809	0.996068	1.22312	7.18049	8.4245	5.35767	2.69203	5.0703	3.75992	8.23538	5.94634
ENSMUSG00000006241	Ccdc159	0.0297377	0.92851	0.452162	0.00715244	0.4819	0.0274024	0.109798	0.641083	0.0244195	0.998746	0.134217	0.570798	0.335909	0.67369	no	no	no	no	no	76.9633	76.8806	87.7158	86.6441	85.3462	56.0187	66.7152	88.6901	63.5548	88.8669	100.955	69.5925	134.403	98.6132	116.963	118.955	106.726	93.5538	81.7942	84.6658	68.4945	107.707	90.9846	96.4381	94.221	78.5896	81.7784	129.021	70.365
ENSMUSG00000006262	Mob1b	0.128746	0.316885	-0.127	0.275974	0.00174588	0.993887	-0.281595	0.115022	-0.0807699	0.998746	-0.362364	0.0683074	-0.760567	0.0301856	no	no	no	no	no	547.401	485.309	582.214	496.692	539.578	627.911	626.542	568.016	565.042	585.633	554.245	692.262	515.211	598.191	538.031	505.07	551.927	573.659	389.658	504.01	497.808	360.62	513.052	483.976	295.226	411.962	469.991	337.65	572.831
ENSMUSG00000006273	Atp6v1b2	0.244379	0.170243	-0.197612	0.250439	0.0467666	0.888853	0.138379	0.346472	-0.210397	0.550965	-0.0720179	0.681367	-0.221265	0.591896	no	no	no	no	no	280.916	242.174	235.736	247.842	251.297	251.666	289.099	318.886	370.405	322.587	257.436	244.489	228.205	304.212	243.673	198.908	248.011	337.205	324.905	284.875	330.241	236.956	288.96	285.742	257.537	250.98	214.316	216.865	304.254
ENSMUSG00000006276	Eps15l1	-0.137749	0.410294	0.327246	0.00782897	0.189497	0.302883	0.164402	0.251581	0.0489805	0.998746	0.213383	0.156128	0.560158	0.00173258	no	no	no	yes	no	813.887	751.507	830.011	1017.56	857.255	892.118	780.277	868.964	628.597	719.822	996.43	685.852	1061.22	949.85	1028.3	968.214	980.864	924.229	1091.72	843.67	945.469	1121.75	1122.14	956.344	1110.01	894.908	1002.96	1252.69	924.656
ENSMUSG00000006281	Tep1	0.0563372	0.791433	0.042409	0.819037	0.0987463	0.654905	0.157395	0.296185	0.00598138	0.998746	0.163376	0.301367	0.744306	0.0123153	no	no	no	no	no	248.207	269.082	286.173	298.217	279.746	239.124	236.887	289.987	283.017	298.593	242.293	333.311	309.407	287.467	293.383	312.013	310.014	226.174	290.824	267.942	322.903	377.375	323.501	313.424	376.884	314.359	283.874	355.951	259.657
ENSMUSG00000006288	Ttc5	-0.0297288	0.926356	0.27219	0.13187	0.242461	0.324126	0.0187756	0.941579	0.0303587	0.998746	0.0491343	0.853733	-0.282116	0.496801	no	no	no	no	no	90.4319	74.9585	67.9798	60.4493	69.2253	58.527	60.9138	68.7598	72.4922	60.4295	74.707	75.0866	92.4021	77.216	102.343	81.9033	81.3151	68.8803	55.6655	67.7326	72.1638	90.155	76.663	80.3651	85.2476	77.3221	68.6186	75.9485	62.4366
ENSMUSG00000006289	Osgep	-0.166708	0.436815	0.0827191	0.708733	-0.0839891	0.787141	-0.221957	0.230996	0.00116379	0.999166	-0.220793	0.265658	-0.138157	0.848715	no	no	no	no	yes	79.8494	71.1145	93.1981	79.5916	78.7082	67.7241	55.1125	66.7667	71.4991	82.6462	66.6306	71.4239	89.602	73.4947	76.0261	65.3276	71.1507	67.8522	82.9302	64.7444	50.1478	59.0396	70.7658	83.0439	69.9928	79.8572	70.4986	66.7981	69.3739
ENSMUSG00000006299	Aamp	0.133737	0.631319	0.0609473	0.822794	0.194684	0.518591	0.0212386	0.930995	0.00874818	0.998746	0.0299868	0.907388	0.110482	0.831954	no	no	no	no	no	101.014	92.2567	105.259	98.7339	86.2945	65.2158	91.8542	116.593	111.221	94.199	120.137	71.4239	107.802	125.592	119.887	91.6537	71.1507	116.171	124.963	92.6343	92.9568	101.325	85.0875	84.8298	105.886	102.674	103.398	86.929	85.2309
ENSMUSG00000006301	Tmbim1	0.261288	0.0852098	-0.0341899	0.867844	0.227099	0.243396	0.773327	1.541e-06	-0.365494	0.283649	0.407834	0.0577335	-0.380731	0.278701	no	no	no	no	no	183.75	242.174	216	270.007	201.986	205.681	264.927	295.966	304.864	257.714	201.911	265.55	240.805	274.442	237.825	292.512	243.945	261.128	504.397	327.706	580.98	408.49	328.556	412.541	425.341	379.005	272.595	297.389	282.451
ENSMUSG00000006304	Arpc2	0.100006	0.679662	-0.372119	0.0208338	-0.272113	0.233734	-0.013931	0.945181	-0.0848501	0.995125	-0.098781	0.580756	0.0494664	0.907028	no	no	no	no	no	165.471	165.293	184.203	158.176	163.106	198.992	233.02	206.279	164.845	187.509	169.605	152.92	103.602	158.153	138.406	113.105	152.466	179.911	188.581	186.265	220.161	182.704	151.641	146.443	181.263	174.925	160.737	165.623	181.363
ENSMUSG00000006307	Kmt2b	-0.134797	0.561096	0.475232	0.00201544	0.340435	0.11473	0.190369	0.272124	0.139469	0.961266	0.329838	0.0684172	1.14026	4.99658e-07	no	no	yes	no	no	424.26	394.974	427.615	508.782	466.559	405.508	351.947	445.444	251.24	424.784	502.758	404.735	597.813	559.118	635.5	594.774	552.943	427.674	537.342	430.301	517.378	650.233	574.551	458.974	629.935	559.001	575.269	748.504	417.235
ENSMUSG00000006313	Upk1a	0.502579	0.195467	-0.24745	0.550159	0.255129	0.653686	0.132403	0.691508	0.0307483	0.998746	0.163152	0	1.23975	0.0519889	no	no	no	no	no	10.5825	7.68806	18.6396	13.0974	19.9141	13.3776	15.4702	5.97911	27.8052	46.2108	14.1338	22.8923	18.2004	25.1185	18.5192	16.5757	14.2301	13.3648	18.1765	12.9489	24.4623	14.361	21.0613	9.8224	16.1522	11.4082	23.4995	20.1309	14.8658
ENSMUSG00000006315	Tmem147	-0.0308912	0.930656	-0.152703	0.527556	-0.183595	0.554015	-0.502915	0.0243893	0.0334633	0.998746	-0.469451	0.0704171	-0.935374	0.112147	no	no	no	no	no	100.052	71.1145	82.2336	91.6815	88.1911	76.0851	100.556	74.7389	84.4087	79.9802	97.9267	60.4356	67.2015	93.0313	69.2032	47.7769	73.1836	92.5257	76.114	78.6894	51.3709	44.6786	40.4376	51.7908	39.4831	82.3924	90.2382	43.922	53.517
ENSMUSG00000006333	Rps9	-0.0495161	0.855226	0.100038	0.623495	0.0505223	0.878923	-0.295353	0.0693952	0.094893	0.996726	-0.20046	0.27985	-0.289675	0.396948	no	no	no	no	no	168.357	127.814	174.335	167.243	172.589	142.137	182.742	182.363	131.082	156.406	147.395	118.124	148.403	185.132	167.647	143.331	146.367	194.304	145.412	173.316	133.32	120.473	112.046	110.725	134.601	174.925	141.937	135.426	148.658
ENSMUSG00000006335	Tfpt	-0.408814	0.132706	0.479013	0.0497047	0.0701984	0.8896	-0.0963749	0.751336	0.00181701	0.999166	-0.0945579	0.76594	-0.472844	0.513304	no	no	no	no	no	35.5955	38.4403	21.929	40.2996	37.9317	27.5913	15.4702	26.906	27.8052	16.8847	34.3248	25.6393	36.4008	28.8397	39.9624	41.9267	36.5918	29.8138	34.0809	23.9056	28.1317	43.8808	39.5952	22.3236	26.0229	31.6894	32.8993	44.8371	29.7317
ENSMUSG00000006342	Susd2	0.820895	0.0184261	-0.729829	0.0317187	0.0910662	#NA	-0.116425	0.750772	0.060037	0.998746	-0.0563878	0	0.7657	0.288036	no	no	no	no	no	7.69633	2.88302	6.57869	4.02996	5.68975	5.8527	15.4702	13.9513	10.9235	7.10935	9.08598	15.5667	2.80006	7.4425	6.82285	2.92512	5.0822	10.2806	4.54412	5.97641	2.44623	4.78699	5.0547	5.35767	7.17874	3.80272	7.51985	3.66017	4.95528
ENSMUSG00000006344	Ggt5	0.520822	0.0700785	-0.442522	0.11421	0.0783002	0.89477	0.170394	0.582513	-0.184737	0.979339	-0.0143426	0.972927	0.756805	0.255284	no	no	no	no	no	26.9371	26.9082	17.5432	10.0749	15.1727	29.2635	29.0066	25.9095	31.7774	40.8788	34.3248	31.1335	18.2004	19.5366	26.3167	16.5757	19.3123	34.9542	22.7206	21.9135	35.4704	33.5089	13.4792	30.3601	19.7415	21.5488	24.4395	15.5557	29.7317
ENSMUSG00000006356	Crip2	-0.0320106	0.878972	-0.103318	0.4761	-0.135328	0.455997	-0.146801	0.482538	0.137671	0.975767	-0.00913041	0.975565	0.587015	0.0807791	no	no	no	no	no	1204.48	1429.02	1540.51	1666.39	1460.37	1231.57	1481.27	1599.41	1280.03	1355.22	1355.83	1266.4	1491.03	1329.42	1284.65	1089.12	1300.03	1257.32	1729.04	1645.5	1201.1	1355.52	1008.41	996.527	1486	1761.93	1743.67	1433.87	1160.53
ENSMUSG00000006360	Crip1	0.43084	0.189472	-1.10388	3.76461e-05	-0.673041	0.0872435	-0.516995	0.045868	0.138383	0.998746	-0.378612	0	0.0766442	0.892067	no	no	no	no	no	13.4686	23.0642	18.6396	18.1348	17.0692	19.2303	38.6755	33.8816	23.833	21.3281	16.1529	21.9766	5.60012	11.1638	5.84816	6.82528	15.2466	14.3929	5.68015	15.9371	13.4543	12.7653	9.26695	9.8224	5.38406	13.9433	15.9797	12.8106	12.8837
ENSMUSG00000006362	Cbfa2t3	-0.285512	0.217422	-0.0528151	0.859479	-0.338327	0.212868	0.429751	0.0158737	0.00809488	0.998746	0.437846	0.0338576	0.689398	0.0270462	no	no	no	no	no	63.4947	62.4655	78.9442	56.4194	72.0701	85.2822	62.8476	61.7841	46.673	51.5428	56.535	59.5199	42.0009	71.6341	69.2032	39.0016	46.7562	54.4874	113.603	103.591	111.304	122.068	70.7658	96.4381	99.6051	111.547	99.638	120.786	76.3113
ENSMUSG00000006369	Fbln1	0.543168	0.00434635	-0.591919	0.00117631	-0.0487505	0.910975	-0.359048	0.0950575	-0.196057	0.94768	-0.555105	0.0191744	-0.440422	#NA	no	no	no	no	no	264.561	172.981	221.482	186.385	180.175	223.239	294.9	351.771	401.19	269.267	208.978	347.047	155.403	212.111	193.964	166.732	186.008	287.858	166.996	194.233	139.435	159.566	102.779	201.806	105.886	122.955	158.857	84.1839	150.641
ENSMUSG00000006373	Pgrmc1	0.341417	0.278591	-0.680274	0.00795212	-0.338857	0.402975	-0.0701187	0.84323	-0.203256	0.975039	-0.273375	0	-1.44036	3.75259e-07	no	no	yes	no	no	31.7474	27.8692	12.0609	22.1648	21.8107	19.2303	37.7086	28.899	31.7774	28.4374	22.2102	28.3864	11.2002	14.885	10.7216	22.4259	20.3288	21.5893	26.1287	27.8899	31.801	15.1588	16.0066	17.8589	17.9469	22.8163	22.5595	13.7256	14.8658
ENSMUSG00000006378	Gcat	-0.0653265	0.909435	-0.0720487	0.87945	-0.137375	0.825513	-0.214028	0.482333	0.106883	0.998746	-0.107145	0	-0.280414	#NA	no	no	no	no	no	25.0131	12.4931	15.3503	12.0899	12.3278	15.0498	14.5033	15.9443	23.833	7.10935	17.1624	9.15691	16.8004	10.2334	6.82285	11.7005	13.2137	23.6455	19.3125	11.9528	12.2312	10.3718	10.9519	13.3942	12.5628	10.1406	19.7396	11.8955	13.8748
ENSMUSG00000006386	Tek	0.0401142	0.91085	-0.474426	0.0153099	-0.434312	0.0984386	-0.223576	0.317772	0.124801	0.994063	-0.0987746	0.716684	-0.839376	5.53496e-07	no	no	no	no	no	101.976	129.736	114.031	92.689	99.5706	159.695	167.271	148.481	112.214	110.195	93.8885	88.822	77.0017	92.101	77.9755	90.6787	74.2001	91.4977	106.787	143.434	119.865	89.3572	69.0809	81.258	95.1184	129.293	119.378	104.315	132.802
ENSMUSG00000006390	Elovl1	0.94366	2.63767e-06	-0.760603	0.000175899	0.183058	0.647079	-0.165497	0.558009	0.108581	0.998746	-0.0569158	0.874602	0.16687	0.705698	no	no	no	no	no	35.5955	23.0642	29.6041	25.1872	21.8107	20.9025	67.6821	58.7946	60.5757	43.5448	42.4013	47.6159	36.4008	35.3519	33.1396	23.4009	28.4603	23.6455	28.4008	26.8938	22.0161	23.1371	15.1641	25.0025	20.6389	39.2948	26.3195	21.046	24.7764
ENSMUSG00000006392	Med8	-0.091661	0.791835	0.271736	0.245871	0.180075	0.603652	-0.146934	0.494386	0.143498	0.975767	-0.00343564	0.990928	-0.0339545	0.954885	no	no	no	no	no	57.7225	53.8164	64.6904	55.4119	69.2253	45.9855	35.7748	33.8816	50.6452	75.5369	64.6114	61.3513	75.6017	75.3554	60.431	63.3776	56.9206	65.7961	52.2574	49.8034	46.4784	59.8374	65.7111	44.6473	59.2246	60.8436	49.819	64.0529	56.4902
ENSMUSG00000006395	Hyi	0.311522	0.512416	-0.315746	0.449182	-0.00422416	#NA	0.120999	0.737637	0.0486282	0.998746	0.169627	0	-0.178807	#NA	no	no	no	no	no	5.77225	6.72705	8.77158	8.05991	6.63804	8.361	4.83443	8.96867	5.95826	19.5507	12.1146	8.24122	4.20009	11.1638	10.7216	4.8752	8.13151	4.11225	10.2243	5.97641	11.008	9.57398	10.9519	6.25062	10.7681	5.0703	6.57987	8.23538	10.9016
ENSMUSG00000006403	Adamts4	0.683079	0.0909971	-0.879124	0.0132277	-0.196045	#NA	0.180902	0	-0.149821	0	0.0310816	0	-0.169952	0.8483	no	no	no	no	no	0	2.88302	1.09645	5.03745	1.89658	1.6722	13.5364	11.9582	5.95826	4.44335	0	1.83138	1.40003	2.79094	0.974694	0	2.03288	0	5.68015	7.96854	7.3387	1.59566	0.84245	0.892945	7.17874	3.80272	1.87996	0	1.98211
ENSMUSG00000006412	Pfdn2	0.147304	0.628999	0.109404	0.691763	0.256708	0.412866	0.12017	0.655012	-0.0424856	0.998746	0.0776842	0.801186	0.200078	0.780043	no	no	no	no	no	31.7474	40.3623	29.6041	45.337	33.1902	31.7718	39.6423	29.8956	39.7217	46.2108	47.449	33.8806	47.6011	37.2125	52.6334	38.0265	39.6411	43.1787	48.8493	37.8506	41.5859	39.0938	51.3895	26.7884	39.4831	46.9003	30.0794	43.922	46.5797
ENSMUSG00000006418	Rnf114	0.172897	0.282769	-0.102568	0.532944	0.0703291	0.78129	0.278512	0.0771297	-0.135776	0.964748	0.142736	0.446632	0.044085	0.931696	no	no	no	no	no	134.686	124.931	127.188	188.4	144.14	147.154	145.033	158.446	165.838	181.289	169.605	160.246	142.803	157.223	148.153	147.231	155.515	159.35	173.813	140.446	215.268	200.256	170.175	217.879	151.651	172.39	153.217	182.093	177.399
ENSMUSG00000006423	C330007P06Rik	-0.241624	0.0938385	0.283535	0.0300235	0.0419111	0.877244	0.0522148	0.747579	-0.0215073	0.998746	0.0307075	0.870533	-0.688897	0.113658	no	no	no	no	no	135.648	143.19	151.31	128.959	140.347	151.334	103.457	111.61	131.082	103.086	140.328	127.281	149.803	138.617	149.128	159.906	148.4	131.592	154.5	162.359	145.551	146.003	150.799	163.409	156.138	148.306	141.937	140.916	167.489
ENSMUSG00000006435	Neurl1a	0.430342	0.352428	-0.346368	0.427346	0.0839747	#NA	0.109882	0.762699	0.0341928	0.998746	0.144075	0	0.0333795	#NA	no	no	no	no	no	5.77225	6.72705	4.38579	4.02996	3.79317	1.6722	8.70198	5.97911	6.9513	12.4414	2.01911	5.49414	4.20009	6.51219	6.82285	3.90016	5.0822	2.05613	4.54412	3.98427	3.66935	11.1696	1.6849	7.14356	4.48672	8.87302	2.81994	5.49025	6.93739
ENSMUSG00000006442	Srm	-0.141109	0.71849	0.29309	0.308376	0.151982	0.738126	-0.235029	0.397837	0.27971	0.871681	0.0446806	0.904499	-0.139132	0.872392	no	no	no	no	no	43.2918	14.4151	30.7005	32.2397	31.2936	34.2801	22.2384	19.9304	27.8052	31.1034	30.2866	34.7963	37.8008	32.561	36.0637	44.8518	37.6083	21.5893	29.5368	17.9292	26.9085	38.2959	18.5339	24.1095	36.7911	22.8163	34.7793	45.7521	29.7317
ENSMUSG00000006445	Epha2	0.227059	0.568762	-0.0732138	0.860298	0.153845	0.77454	0.247187	0.38683	0.072879	0.998746	0.320066	0.267719	0.934662	0.000109944	no	no	no	no	no	17.3167	31.7132	36.1828	20.1498	16.121	35.1162	27.0728	56.8016	24.8261	30.2148	34.3248	16.4824	32.2007	32.561	34.1143	28.2761	26.4274	24.6735	36.353	26.8938	57.4864	31.1154	19.3764	40.1825	30.5097	35.4921	33.8393	54.9025	36.6691
ENSMUSG00000006456	Rbm14	0.0221037	0.935783	0.159024	0.355359	0.181128	0.414768	0.303012	0.0074164	-0.132469	0.875637	0.170543	0.210399	0.529973	0.0914743	no	no	no	no	no	175.091	180.669	150.213	194.445	176.382	182.27	133.43	165.422	163.852	231.943	200.901	180.391	177.804	202.808	207.61	180.382	201.255	236.455	259.015	212.162	222.607	244.137	223.249	219.664	208.184	186.334	188.936	219.61	223.979
ENSMUSG00000006462	A530013C23Rik	-0.183004	0.622775	0.897976	9.16201e-05	0.714971	0.0224427	0.250118	0.37994	0.0146683	0.998746	0.264787	0.371775	1.20759	#NA	no	no	no	no	no	122.179	63.4265	77.8478	54.4044	63.5355	90.2988	53.1788	37.8677	72.4922	63.9842	103.984	76.0023	100.802	131.174	100.393	156.981	201.255	139.817	54.5294	55.7798	102.742	107.707	140.689	166.981	73.5821	86.1951	93.0581	111.635	143.703
ENSMUSG00000006463	Zdhhc24	-0.0567132	0.91166	0.0662422	0.874071	0.00952899	0.988967	-0.240981	0.42387	0.0838927	0.998746	-0.157089	0	-1.38501	0.0219858	no	no	yes	no	no	23.089	20.1811	19.7361	17.1273	17.0692	16.722	17.404	18.9339	13.9026	10.664	20.1911	27.4707	19.6004	18.6063	23.3926	28.2761	12.1973	12.3368	11.3603	13.945	9.78493	21.5415	20.2188	13.3942	20.6389	5.0703	30.0794	15.5557	13.8748
ENSMUSG00000006464	Bbs1	-0.159471	0.567929	0.239173	0.282658	0.0797023	0.835574	0.191264	0.394737	-0.0011945	0.999166	0.19007	0.418998	-0.0660245	0.936452	no	no	no	no	no	42.3298	53.8164	33.9899	45.337	54.0526	41.805	41.5761	45.8399	40.7148	35.5468	44.4204	33.8806	49.0011	49.3066	55.5575	48.752	36.5918	49.3471	43.1691	54.7837	57.4864	59.0396	62.3413	53.5767	60.122	50.703	48.879	75.9485	39.6423
ENSMUSG00000006471	Ndor1	-0.0987264	0.673091	0.237533	0.157882	0.138806	0.584823	0.177214	0.300528	0.0273197	0.998746	0.204534	0.252237	0.533488	0.110815	no	no	no	no	no	147.192	166.254	135.96	179.333	164.054	132.104	122.795	148.481	124.13	143.964	149.414	171.234	191.804	143.268	190.065	198.908	171.778	128.508	196.533	160.367	170.013	224.191	182.812	167.874	204.594	191.404	186.116	226.93	140.73
ENSMUSG00000006476	Nsmf	0.0378554	0.922476	0.204156	0.412956	0.242011	0.448462	0.22509	0.21818	0.104579	0.994063	0.329668	0.0913228	1.08389	7.60648e-05	no	no	yes	no	no	107.749	135.502	129.381	153.138	146.037	92.8071	74.4503	138.516	144.984	137.744	135.28	154.752	165.204	167.456	199.812	156.006	131.121	97.666	142.004	130.485	185.914	164.353	175.23	150.908	218.054	149.574	170.137	182.093	141.721
ENSMUSG00000006494	Pdk1	0.162397	0.34681	-0.200594	0.177042	-0.0381965	0.898148	-0.0581601	0.732884	-0.0915368	0.97966	-0.149697	0.320173	-0.163584	0.755382	no	no	no	no	no	359.803	326.742	323.452	306.277	306.298	258.355	330.675	323.869	465.737	369.686	293.78	327.817	327.607	326.54	298.256	265.211	292.735	319.728	305.592	366.553	275.201	322.324	292.33	315.21	257.537	347.316	308.314	260.787	303.263
ENSMUSG00000006498	Ptbp1	0.0996932	0.636908	-0.169971	0.304716	-0.0702782	0.804854	0.0462973	0.788465	0.021106	0.998746	0.0674033	0.688721	0.542606	0.0410993	no	no	no	no	no	213.573	163.371	169.949	189.408	175.434	181.434	218.516	188.342	155.908	200.839	229.169	182.222	148.403	167.456	163.749	158.931	172.795	226.174	220.39	194.233	195.699	215.415	169.333	187.518	189.339	177.46	198.336	208.63	198.211
ENSMUSG00000006517	Mvd	-0.800162	0.0105152	1.09494	9.57873e-05	0.294778	0.521677	0.286224	0.324995	-0.0681771	0.998746	0.218047	0	-0.0515493	#NA	no	no	no	no	no	10.5825	16.3371	8.77158	17.1273	14.2244	22.5747	5.80132	8.96867	7.94435	6.22069	9.08598	5.49414	18.2004	15.8153	19.4939	27.3011	13.2137	21.5893	10.2243	20.9174	24.4623	24.7328	21.9037	25.0025	8.97343	21.5488	21.6196	29.2813	12.8837
ENSMUSG00000006519	Cyba	0.279048	0.487947	-0.533903	0.0909454	-0.254855	#NA	-0.126484	0.719956	-0.10256	0.998746	-0.229044	0	-0.218952	0.754056	no	no	no	no	no	10.5825	14.4151	8.77158	14.1048	12.3278	12.5415	18.3708	21.9234	17.8748	10.664	11.1051	12.8197	11.2002	13.0244	8.77224	9.75039	7.11507	8.22451	12.4963	13.945	20.793	9.57398	2.52735	8.92945	9.87077	10.1406	12.2198	9.15042	9.91056
ENSMUSG00000006526	Tmem110	-0.375269	0.163409	0.248285	0.366587	-0.126984	0.774276	-0.084208	0.67701	0.0309765	0.998746	-0.0532315	0.817571	0.108772	0.822335	no	no	no	no	no	78.8874	86.4906	93.1981	100.749	91.9843	84.4461	97.6555	86.6971	48.6591	30.2148	82.7834	54.9414	88.202	69.7735	64.3298	105.304	82.3316	76.0767	82.9302	101.599	73.387	93.3463	76.663	93.7592	86.1449	87.4627	91.1782	107.06	69.3739
ENSMUSG00000006527	Sfmbt1	-0.157865	0.440455	-0.0606804	0.783121	-0.218546	0.335591	-0.0256466	0.902883	0.0802697	0.997432	0.0546231	0.787052	0.0439993	0.93414	no	no	no	no	no	122.179	157.605	135.96	126.944	111.898	150.498	130.53	139.513	138.033	91.5329	116.099	104.389	134.403	106.056	107.216	124.805	103.677	114.115	138.596	117.536	143.105	146.003	134.792	144.657	144.472	168.587	134.417	127.191	165.506
ENSMUSG00000006538	Ihh	-0.165319	0.777513	0.348291	0.418541	0.182972	#NA	0.216459	0	-0.0928386	0	0.12362	0	0.304492	#NA	no	no	no	no	no	1.92408	1.92201	3.28934	1.00749	0	1.6722	1.93377	0.996519	0.993044	0.888669	1.00955	0.915691	1.40003	0.930313	4.87347	2.92512	2.03288	1.02806	1.13603	4.98034	3.66935	4.78699	0.84245	2.67884	3.58937	1.26757	3.75992	2.74513	0.991056
ENSMUSG00000006542	Prkag3	0.0318211	0.934207	0.14581	0.576495	0.177631	0.602107	0.0711175	0.795908	0.181527	0.94768	0.252644	0.270539	#NA	#NA	no	no	no	no	no	46.178	40.3623	41.665	55.4119	55.0009	37.6245	50.2781	68.7598	38.7287	47.0995	41.3917	36.6276	50.4011	55.8188	51.6588	49.727	42.6904	64.768	53.3934	51.7955	52.594	53.4547	43.8074	50.8979	87.0423	63.3787	48.879	55.8176	47.5707
ENSMUSG00000006576	Slc4a3	-0.00703039	0.981677	0.374455	0.0239028	0.367425	0.0954	0.196372	0.217573	0.00570372	0.998746	0.202076	0.234286	0.0803318	#NA	no	no	no	no	no	2677.36	2474.59	2490.03	3410.35	2908.41	2387.9	2611.56	3539.63	1980.13	2432.29	3573.82	2128.07	3705.88	3613.34	3809.1	3633.97	3620.56	3006.06	3431.95	2785.01	2983.18	3942.89	3529.02	3105.66	3375.8	3104.29	3170.56	4168.02	2610.44
ENSMUSG00000006585	Cdt1	-0.362786	0.473451	0.218707	0.657344	-0.144079	#NA	-0.192044	0	-0.0145019	0	-0.206546	0	-0.161161	0.854382	no	no	no	no	no	4.8102	2.88302	5.48224	5.03745	2.84487	5.0166	0	5.97911	2.97913	2.66601	2.01911	2.74707	5.60012	1.86063	3.89877	2.92512	4.06576	4.11225	4.54412	3.98427	2.44623	3.19133	1.6849	3.57178	2.69203	1.26757	3.75992	2.74513	4.95528
ENSMUSG00000006586	Runx1t1	-0.0279787	0.952837	0.047077	0.90639	0.0190982	0.975802	0.358728	0.158561	-0.0530428	0.998746	0.305685	0.276513	0.0316942	0.93543	no	no	no	no	no	67.3429	64.3875	39.4721	68.5093	48.3629	80.2656	28.0397	49.8259	61.5687	52.4315	74.707	94.3162	36.4008	57.6794	52.6334	71.1779	68.1014	87.3854	53.3934	60.7602	138.212	94.1442	86.7724	108.046	69.0954	79.8572	56.3989	89.6741	144.694
ENSMUSG00000058620	Adra2b	-0.315016	0.544054	0.0349547	0.951089	-0.280061	#NA	-0.228439	0	0.278194	0	0.0497551	0	-0.00416871	#NA	no	no	no	no	no	1.92408	0.961007	3.28934	3.02247	1.89658	5.0166	0.966886	2.98956	2.97913	0.888669	0	1.83138	0	1.86063	0.974694	1.95008	2.03288	3.08419	0	1.99214	1.22312	0.797832	3.3698	0.892945	2.69203	5.0703	2.81994	0.915042	5.94634
ENSMUSG00000006589	Aprt	0.319029	0.447081	-0.0257856	0.956764	0.293243	#NA	0.0301264	0.938893	-0.135262	0.998746	-0.105136	0	0.490559	0.476911	no	no	no	no	no	4.8102	11.5321	7.67514	7.05242	14.2244	12.5415	12.5695	9.96519	12.9096	9.77536	18.172	14.6511	19.6004	11.1638	17.5445	11.7005	7.11507	10.2806	20.4485	6.97248	9.78493	7.97832	10.1094	8.92945	8.97343	10.1406	10.3398	4.57521	10.9016
ENSMUSG00000006599	Gtf2h1	-0.0355243	0.891031	0.115786	0.522405	0.0802614	0.771431	0.0737596	0.653117	0.122764	0.94054	0.196524	0.183732	0.0257503	0.95823	no	no	no	no	no	138.534	117.243	115.127	139.034	116.64	138.793	97.6555	112.607	107.249	150.185	147.395	130.944	126.003	135.826	131.584	143.331	131.121	142.901	143.14	122.516	146.774	157.971	139.004	134.835	150.754	160.982	148.517	163.793	144.694
ENSMUSG00000006611	Hfe	0.702487	6.86379e-05	-0.643773	0.000255393	0.0587133	0.892248	-0.266012	0.275482	0.192269	0.966952	-0.0737427	0.819188	-0.713858	0.138136	no	no	no	no	no	46.178	41.3233	48.2437	37.2771	41.7248	35.9523	71.5496	89.6867	67.527	74.6482	52.4968	65.014	51.8012	39.0731	34.1143	39.9766	45.7398	52.4312	31.8088	56.7759	19.5699	38.2959	27.8009	31.2531	32.3043	57.0409	39.4792	35.6866	37.6601
ENSMUSG00000042254	Cilp	2.18268	1.94021e-15	-2.43926	9.49271e-19	-0.256579	0.655271	-0.299094	0.321268	-0.357407	0.792362	-0.656501	0	0.017371	#NA	yes	no	no	no	no	22.1269	12.4931	23.0254	16.1198	8.53462	16.722	159.536	116.593	180.734	88.8669	24.2293	136.438	7.00016	16.7456	15.5951	11.7005	8.13151	14.3929	14.7684	14.941	13.4543	4.78699	5.89715	20.5377	8.07609	5.0703	10.3398	5.49025	8.91951
ENSMUSG00000006641	Slc5a6	0.0441506	0.896627	0.206311	0.340712	0.250462	0.363993	-0.0714424	0.763132	0.121737	0.983848	0.0502942	0.848729	0.0775715	0.929246	no	no	no	no	no	69.2669	75.9196	65.7869	87.6516	57.8458	56.0187	68.6489	64.7737	61.5687	53.3202	82.7834	94.3162	74.2017	84.6585	100.393	87.7535	77.2494	69.9083	60.2096	57.7719	77.0563	70.2092	70.7658	69.6497	54.7379	70.9842	78.0184	84.1839	77.3024
ENSMUSG00000006673	Qrich1	0.0622405	0.649191	0.0290858	0.827361	0.0913264	0.540138	0.135039	0.2203	-0.022084	0.998746	0.112955	0.348554	0.118594	0.676297	no	no	no	no	no	582.035	497.802	543.838	563.186	574.665	607.008	561.761	566.023	533.264	622.069	621.885	615.344	533.412	608.425	635.5	572.348	576.321	663.101	637.313	564.771	658.036	643.053	756.52	614.346	638.908	619.844	584.668	682.621	617.428
ENSMUSG00000006675	P4htm	0.116024	0.718563	0.277116	0.219545	0.39314	0.15408	0.0799586	0.772943	0.0253244	0.998746	0.105283	0.704124	-0.0895311	0.926184	no	no	no	no	no	54.8363	60.5434	53.7259	39.2921	59.7424	66.0519	74.4503	68.7598	49.6522	43.5448	71.6783	58.6042	100.802	64.1916	64.3298	86.7785	82.3316	55.5154	60.2096	66.7366	47.7015	89.3572	56.4442	50.8979	66.4034	77.3221	68.6186	59.4777	40.6333
ENSMUSG00000006676	Usp19	0.226139	0.154211	-0.00452422	0.981947	0.221614	0.255685	-0.0364642	0.853314	0.0826766	0.994595	0.0462124	0.816863	0.94016	1.69673e-05	no	no	no	no	no	753.278	632.343	654.579	827.149	763.374	571.892	682.622	697.563	807.344	1039.74	916.675	797.567	798.018	869.843	781.704	736.155	909.713	830.675	597.552	719.161	634.797	770.706	818.019	722.393	756.46	728.856	710.626	833.603	643.196
ENSMUSG00000006678	Pola1	-0.287343	0.0860179	0.246378	0.133163	-0.0409649	0.901367	0.150484	0.401375	0.042863	0.998746	0.193347	0.285298	0.266864	0.583972	no	no	no	no	no	100.052	130.697	106.355	94.704	92.9325	114.546	90.8873	70.7528	80.4365	91.5329	95.9076	89.7377	123.203	99.5435	108.191	109.204	96.5617	87.3854	122.691	106.579	121.088	147.599	127.21	121.441	149.856	111.547	111.858	144.577	142.712
ENSMUSG00000006699	Cdc42	-0.045528	0.809034	-0.22342	0.0564411	-0.268948	0.0718127	-0.256742	0.0544915	-0.029451	0.998746	-0.286193	0.0598915	-1.04239	4.58567e-07	no	no	yes	no	no	388.665	369.027	430.904	325.419	348.023	361.195	372.251	396.614	366.433	299.482	361.42	356.204	330.407	347.937	308.978	275.936	285.619	287.858	298.776	392.451	359.596	285.624	292.33	293.779	288.047	335.907	327.113	270.852	357.771
ENSMUSG00000006705	Pknox1	0.330497	0.225256	-0.325599	0.194147	0.00489742	0.991749	0.149	0.535621	0.0182102	0.998746	0.16721	0.495325	0.40068	0.325514	no	no	no	no	no	32.7094	56.6994	55.9188	42.3145	56.8975	36.7884	52.2119	53.812	57.5965	95.9763	45.4299	55.8571	64.4014	45.5853	42.8865	38.0265	50.822	42.1506	54.5294	70.7208	55.0402	50.2634	55.6017	45.5402	65.506	54.5057	62.9787	59.4777	39.6423
ENSMUSG00000006715	Gmnn	0.115143	0.707904	-0.148478	0.56024	-0.0333345	0.943452	-0.535316	0.0112059	0.315274	0.694806	-0.220042	0.391452	-0.468314	0.561053	no	no	no	no	no	76.9633	48.0504	62.4975	56.4194	60.6906	48.4938	58.9801	51.819	55.6104	58.6522	88.8407	70.5082	63.0014	72.5644	62.3804	47.7769	44.7233	53.4593	39.7611	50.7995	29.3548	26.3285	53.0744	32.146	39.4831	51.9706	60.1588	40.2618	47.5707
ENSMUSG00000006717	Acot13	0.280612	0.132706	-0.492882	0.00170946	-0.212269	0.397465	-0.50375	0.0222315	0.15603	0.983848	-0.347721	0.175413	-0.171383	0.837339	no	no	no	no	no	205.877	163.371	177.625	167.243	162.158	154.678	214.649	210.265	249.254	249.716	184.748	155.667	135.803	137.686	151.077	112.13	147.384	197.388	138.596	178.296	114.973	78.1875	69.9234	114.297	108.579	195.207	155.097	86.929	146.676
ENSMUSG00000006720	Zfp184	-0.522395	0.238934	0.212755	0.664353	-0.30964	#NA	-0.03644	0.92909	-0.0693974	0.998746	-0.105837	0	-0.544096	0.487022	no	no	no	no	no	9.62041	3.84403	13.1574	9.0674	3.79317	6.6888	2.90066	3.98607	1.98609	1.77734	3.02866	10.9883	7.00016	3.72125	3.89877	2.92512	10.1644	5.14032	11.3603	8.96461	6.11558	11.1696	4.21225	3.57178	12.5628	2.53515	7.51985	8.23538	5.94634
ENSMUSG00000006724	Cyp27b1	-0.737258	0.0692608	0.263356	0.582349	-0.473903	#NA	-0.188184	0.572038	0.0814145	0.998746	-0.106769	0	#NA	#NA	no	no	no	no	no	3.84816	6.72705	8.77158	6.04493	2.84487	9.1971	1.93377	3.98607	3.97217	0	1.00955	3.66276	1.40003	4.65156	5.84816	5.85024	2.03288	1.02806	3.40809	5.97641	3.66935	6.38266	4.21225	5.35767	5.38406	6.33787	9.39981	5.49025	3.96423
ENSMUSG00000006728	Cdk4	0.036998	0.895795	0.0986751	0.628455	0.135673	0.602085	-0.0337482	0.883147	0.0432929	0.998746	0.00954474	0.970556	0.100193	0.838949	no	no	no	no	no	97.1661	86.4906	115.127	121.906	101.467	99.4959	77.3509	116.593	98.3113	121.748	113.07	109.883	93.8021	132.104	121.837	119.93	108.759	104.862	89.7464	110.564	95.403	115.686	115.416	100.903	111.271	116.617	115.618	118.955	80.2756
ENSMUSG00000006731	B4galnt1	-0.101381	0.87525	-0.0161219	0.975131	-0.117503	#NA	0.159924	0	0.0708217	0	0.230746	0	-0.995599	0.13672	no	no	no	no	no	1.92408	1.92201	1.09645	1.00749	2.84487	2.5083	2.90066	0.996519	0	2.66601	1.00955	1.83138	0	0.930313	2.92408	1.95008	2.03288	1.02806	3.40809	0.996068	1.22312	4.78699	3.3698	3.57178	2.69203	3.80272	0.939981	4.57521	3.96423
ENSMUSG00000006732	Mettl1	-0.276441	0.345619	0.41012	0.0878949	0.133679	0.751422	-0.132424	0.577189	0.070343	0.998746	-0.0620809	0.827951	0.496306	0.522525	no	no	no	no	no	49.0641	36.5183	53.7259	56.4194	67.3287	51.8382	21.2715	44.8433	36.7426	41.7675	50.4777	58.6042	56.0012	56.7491	76.0261	53.6272	65.0521	41.1225	48.8493	45.8191	52.594	52.6569	51.3895	43.7543	59.2246	70.9842	44.1791	41.1769	44.5975
ENSMUSG00000006736	Tspan31	0.321514	0.211695	-0.292852	0.224673	0.0286617	0.957133	-0.245426	0.288982	-0.0398178	0.998746	-0.285244	0.239635	-0.987338	0.00473521	no	no	no	no	no	50.9882	51.8944	57.0153	44.3295	56.8975	42.6411	54.1456	45.8399	96.3252	71.9822	58.5541	60.4356	50.4011	55.8188	34.1143	41.9267	59.9699	67.8522	43.1691	63.7484	33.0241	38.2959	32.8556	46.4331	36.7911	41.83	48.879	34.7716	56.4902
ENSMUSG00000006740	Kif5b	0.477188	2.9697e-05	-0.571874	1.869e-07	-0.0946858	0.658056	0.102766	0.547025	-0.17426	0.83358	-0.0714943	0.710018	-0.471614	0.224879	no	no	no	no	no	852.368	945.631	1040.53	938.98	1003.29	984.089	1283.06	1214.76	1636.54	1692.92	1102.43	1170.25	887.62	900.543	902.566	891.186	892.434	912.92	930.409	1014.99	1550.91	915.911	1016.84	1074.21	993.359	1019.13	924.002	897.656	1018.81
ENSMUSG00000006763	Saal1	-0.348319	0.0938385	0.311521	0.122971	-0.0367981	0.931573	-0.115407	0.640516	-0.0687654	0.998746	-0.184172	0.43827	-0.341091	0.601489	no	no	no	no	no	64.4567	56.6994	53.7259	54.4044	60.6906	45.1494	33.841	36.8712	53.6244	37.3241	43.4108	53.1101	49.0011	48.3763	55.5575	58.5024	53.8713	59.6277	38.625	62.7523	39.1397	54.2526	52.2319	67.8638	43.9698	58.3084	46.0591	37.5167	64.4187
ENSMUSG00000006782	Cnp	-0.0423557	0.947694	-0.420892	0.296437	-0.463247	#NA	-0.365925	0.215062	0.11083	0.998746	-0.255096	0	-0.486915	0.452436	no	no	no	no	no	6.73429	9.61007	6.57869	10.0749	2.84487	10.8693	7.73509	7.97215	6.9513	10.664	8.07643	3.66276	1.40003	6.51219	4.87347	4.8752	4.06576	6.16838	7.95221	4.98034	6.11558	3.19133	3.3698	4.46473	4.48672	7.60545	7.51985	3.66017	6.93739
ENSMUSG00000006784	Ttc25	-0.153152	0.79818	0.189103	0.697391	0.0359506	#NA	0.154193	0.657551	0.0470082	0.998746	0.201201	0	#NA	#NA	no	no	no	no	no	5.77225	6.72705	5.48224	6.04493	4.74146	3.3444	4.83443	0.996519	6.9513	2.66601	6.05732	5.49414	5.60012	4.65156	6.82285	3.90016	5.0822	7.19644	9.08824	6.97248	7.3387	3.98916	7.58205	7.14356	7.17874	5.0703	2.81994	10.9805	7.92845
ENSMUSG00000006800	Sulf2	0.840689	5.01185e-06	-1.07782	1.11807e-09	-0.237133	0.451738	-0.102609	0.673259	0.102619	0.998746	1.04326e-05	0.999939	0.21448	0.811783	no	no	no	no	no	192.408	251.784	224.772	236.76	214.314	282.602	634.278	617.841	311.816	404.345	282.675	389.169	205.805	202.808	205.66	191.108	162.63	204.585	338.537	232.084	226.276	218.606	133.107	203.591	297.021	228.163	220.896	265.362	206.14
ENSMUSG00000006818	Sod2	-0.146608	0.341612	0.0443491	0.798679	-0.102259	0.616387	-0.631222	0.00073278	0.277715	0.749111	-0.353507	0.127389	-0.439157	0.289074	no	no	no	no	no	709.986	595.824	695.148	592.404	595.527	595.303	532.754	625.814	636.541	528.758	581.503	503.63	590.813	587.027	627.703	439.743	645.439	627.119	516.894	546.841	347.365	264.88	342.035	325.925	345.477	631.252	617.568	374.252	556.974
ENSMUSG00000006850	Tmco6	0.515864	0.117128	-0.47272	0.132963	0.0431446	0.95228	0.0473445	0.904837	0.0674877	0.998746	0.114832	0	-0.106798	0.888718	no	no	no	no	no	9.62041	10.5711	9.86803	17.1273	9.48291	9.1971	17.404	11.9582	18.8678	17.7734	16.1529	19.2295	9.80022	14.885	7.79755	15.6006	12.1973	7.19644	3.40809	9.96068	13.4543	18.3501	16.0066	9.8224	7.17874	13.9433	9.39981	12.8106	18.8301
ENSMUSG00000006906	Stambp	0.0200249	0.950769	0.0338383	0.89906	0.0538632	0.887626	0.14474	0.491746	-0.0912599	0.998746	0.0534806	0.841273	0.123532	0.831954	no	no	no	no	no	57.7225	58.6214	61.4011	48.3595	55.0009	56.8548	46.4106	63.7772	57.5965	56.8748	63.6019	54.9414	65.8015	52.0975	59.4563	74.103	48.7891	52.4312	67.0258	48.8073	67.2714	82.9745	58.9715	68.7568	74.4795	62.1112	58.2788	64.968	53.517
ENSMUSG00000006920	Ezh1	0.00516508	0.987155	0.0591458	0.794104	0.0643109	0.840101	0.391174	0.00627831	-0.0640254	0.998746	0.327148	0.0562605	0.218643	0.414916	no	no	no	no	no	231.852	311.366	218.193	244.82	264.573	212.369	190.477	225.213	309.83	238.163	227.15	297.6	296.807	226.996	287.535	279.836	216.502	248.791	282.872	366.553	359.596	410.086	357.199	300.03	402.907	309.288	307.374	359.611	296.326
ENSMUSG00000006930	Hap1	-0.0902508	0.888814	0.126757	0.805536	0.0365065	#NA	0.0790641	0.837455	0.248699	0.94768	0.327763	0	-0.171672	0.825604	no	no	no	no	no	6.73429	9.61007	8.77158	13.0974	4.74146	4.1805	8.70198	12.9547	7.94435	5.33202	2.01911	5.49414	16.8004	8.37282	7.79755	10.7254	4.06576	2.05613	7.95221	8.96461	8.56181	9.57398	9.26695	8.92945	13.4601	10.1406	9.39981	14.6407	11.8927
ENSMUSG00000006931	P3h4	-0.441485	0.0302125	0.435591	0.0251415	-0.00589363	0.9897	-0.238746	0.192315	0.216257	0.812169	-0.0224889	0.933484	#NA	#NA	no	no	no	no	no	83.6976	97.0617	109.645	123.921	113.795	81.1017	96.6886	53.812	54.6174	74.6482	65.621	90.6534	135.803	99.5435	88.6971	88.7286	105.71	90.4696	80.6581	91.6383	59.9327	107.707	100.252	81.258	108.579	101.406	111.858	97.9095	109.016
ENSMUSG00000006932	Ctnnb1	0.0117298	0.962743	-0.166944	0.298275	-0.155214	0.479787	-0.148744	0.36187	-0.062161	0.998746	-0.210905	0.201743	-0.244324	0.303247	no	no	no	no	no	959.155	766.884	812.468	652.853	757.685	703.996	728.066	779.277	873.878	922.439	746.06	641.899	620.214	646.568	702.754	604.524	709.475	875.91	706.611	871.56	686.168	647.84	652.899	780.434	570.71	850.543	711.566	595.692	701.668
ENSMUSG00000006941	Eif1b	0.483551	0.0717283	-0.258201	0.36754	0.22535	0.585744	-0.119196	0.705294	0.246853	0.927447	0.127657	0.691823	-0.249858	0.697124	no	no	no	yes	yes	27.8992	18.2591	26.3147	20.1498	18.0175	20.9025	22.2384	40.8573	33.7635	37.3241	36.3439	21.9766	23.8005	27.9094	31.1902	16.5757	29.4767	27.7577	22.7206	14.941	31.801	16.7545	19.3764	18.7518	26.9203	38.0272	28.1994	16.4708	27.7496
ENSMUSG00000006958	Chrd	0.403074	0.399058	0.0926325	0.864835	0.495706	#NA	-0.123966	0	0.339312	0	0.215346	0	0.0558416	#NA	no	no	no	no	no	3.84816	0.961007	3.28934	5.03745	3.79317	4.1805	2.90066	4.98259	3.97217	9.77536	6.05732	6.40984	2.80006	7.4425	4.87347	2.92512	7.11507	12.3368	1.13603	1.99214	0	3.19133	5.89715	3.57178	4.48672	2.53515	5.63989	2.74513	9.91056
ENSMUSG00000006998	Psmd2	0.114368	0.554695	-0.192374	0.203586	-0.0780058	0.765535	-0.213219	0.216134	-0.0774882	0.998746	-0.290708	0.113586	-0.169132	0.621245	no	no	no	no	no	320.36	252.745	299.33	273.03	297.763	226.583	304.569	307.924	310.823	343.026	311.952	232.585	259.006	269.791	265.117	212.559	263.258	307.391	261.287	307.785	273.978	195.469	208.085	237.523	192.929	269.993	260.375	215.035	260.648
ENSMUSG00000007029	Vars	-0.0873803	0.707522	0.265913	0.0909454	0.178533	0.43479	-0.182752	0.321721	0.16339	0.928995	-0.0193622	0.941515	0.742097	0.0148815	no	no	no	no	no	147.192	113.399	116.223	145.078	148.882	98.6598	97.6555	123.568	108.242	125.302	136.29	130.028	130.203	160.944	150.103	134.555	154.499	141.873	98.8346	143.434	100.296	121.27	114.573	116.083	118.449	112.814	143.817	161.047	130.819
ENSMUSG00000007030	Vwa7	-0.0854912	0.786068	0.403923	0.0323272	0.318432	0.220683	0.0280353	0.912775	0.0481865	0.998746	0.0762218	0.753848	-0.137265	#NA	no	no	no	no	no	76.9633	61.5044	73.462	61.4568	67.3287	62.7075	64.7814	88.6901	36.7426	51.5428	73.6974	63.1827	84.0019	94.8919	87.7224	82.8783	87.4138	72.9925	65.8897	72.713	67.2714	92.5485	60.6564	68.7568	79.8635	89.9978	76.1385	79.6086	55.4992
ENSMUSG00000031765	Mt1	2.12506	1.50744e-44	-1.74391	4.56334e-30	0.381157	0.133156	0.479692	0.0402709	-0.0987391	0.998746	0.380953	0.155706	1.00552	0.130131	yes	no	no	yes	yes	219.345	173.942	214.904	168.251	155.52	157.187	907.906	527.158	934.454	1081.51	896.484	914.775	212.805	193.505	260.243	262.286	202.271	315.616	344.217	269.934	309.448	306.367	216.51	316.103	510.588	320.696	238.755	173.858	223.979
ENSMUSG00000007035	Msh5	-0.563691	0.199501	0.456886	0.276303	-0.106806	#NA	-0.116657	0	-0.0755185	0	-0.192175	0	0.661351	0.287571	no	no	no	no	no	4.8102	3.84403	3.28934	3.02247	0.948291	4.1805	1.93377	1.99304	0.993044	0	0	2.74707	2.80006	2.79094	3.89877	3.90016	4.06576	0	2.27206	2.9882	4.89246	2.3935	1.6849	2.67884	2.69203	0	0.939981	3.66017	1.98211
ENSMUSG00000007036	Abhd16a	0.100243	0.62709	-0.182519	0.255145	-0.0822762	0.761877	-0.103885	0.585816	0.0112254	0.998746	-0.0926599	0.648196	-0.122966	0.817203	no	no	no	no	no	112.559	107.633	91.0052	120.899	106.209	103.676	104.424	115.596	110.228	128.857	121.146	109.883	99.4022	114.428	85.773	83.8534	109.775	112.059	106.787	93.6304	77.0563	116.483	106.991	114.297	97.8104	105.209	113.738	125.361	84.2398
ENSMUSG00000007038	Neu1	0.375276	0.0312662	-0.293702	0.0925642	0.0815739	0.810224	0.322662	0.0844565	-0.227751	0.812169	0.0949109	0.706254	0.48882	0.183028	no	no	no	no	no	58.6845	58.6214	59.2082	50.3745	53.1043	50.166	75.4171	78.725	73.4852	73.7596	58.5541	73.2553	61.6014	68.8432	60.431	47.7769	50.822	60.6558	70.4339	71.7169	99.0724	63.8266	78.3479	64.292	80.7609	53.2381	62.0388	64.968	44.5975
ENSMUSG00000007039	Ddah2	0.639649	0.0842377	-0.453225	0.222983	0.186423	#NA	0.100142	0.790125	0.107077	0.998746	0.207219	0	0.0688553	0.93149	no	no	no	no	no	8.65837	9.61007	3.28934	5.03745	2.84487	7.5249	12.5695	9.96519	12.9096	15.996	11.1051	6.40984	5.60012	12.0941	9.74694	5.85024	5.0822	6.16838	7.95221	6.97248	13.4543	3.98916	4.21225	9.8224	11.6655	5.0703	9.39981	9.15042	9.91056
ENSMUSG00000007041	Clic1	0.637754	0.0223474	-0.653571	0.014014	-0.0158168	0.981833	-0.269314	0.359345	0.17049	0.989699	-0.0988244	0	-0.113163	0.776542	no	no	no	no	no	32.7094	20.1811	16.4467	21.1573	17.0692	28.4274	47.3774	47.8329	38.7287	29.3261	26.2484	40.2904	18.2004	14.885	21.4433	14.6256	25.411	40.0945	26.1287	16.9332	31.801	9.57398	8.4245	17.8589	17.0495	26.6191	20.6796	24.7061	24.7764
ENSMUSG00000007050	Lsm2	-0.0617289	0.912251	0.181843	0.650917	0.120114	0.844395	-0.21974	0.488657	0.0376467	0.998746	-0.182094	0	0.188234	0.789955	no	no	no	no	no	11.5445	7.68806	18.6396	12.0899	17.0692	11.7054	6.76821	13.9513	16.8817	12.4414	16.1529	8.24122	14.0003	13.0244	21.4433	8.77535	13.2137	16.449	11.3603	11.9528	8.56181	7.18049	5.89715	18.7518	7.17874	13.9433	15.9797	8.23538	9.91056
ENSMUSG00000007080	Pole	-0.78005	0.000367278	1.19706	1.84873e-09	0.417013	0.158545	0.125646	0.579335	0.102068	0.998026	0.227714	0.289517	0.245951	0.786773	no	no	no	no	no	66.3808	65.3485	53.7259	75.5617	52.156	43.4772	19.3377	28.899	26.8122	31.1034	49.4681	37.5433	105.002	73.4947	68.2285	105.304	73.1836	65.7961	67.0258	45.8191	78.2794	74.9962	67.396	76.7933	72.6848	67.1815	68.6186	87.844	69.3739
ENSMUSG00000007097	Atp1a2	-0.613133	1.12058e-09	0.598423	2.58115e-09	-0.0147097	0.957467	-0.123888	0.132435	0.0472552	0.996674	-0.0766331	0.417241	-0.329292	0.698086	no	no	no	no	no	2636.95	2389.06	2824.45	2882.43	2826.86	2625.35	2069.14	1954.17	1470.7	1498.3	1851.52	1626.27	2641.86	2729.54	2746.69	2264.04	2682.38	2951.57	2743.51	2704.32	2322.7	2629.65	2504.61	2565.43	2675.88	2718.95	2710.91	2671.92	2501.43
ENSMUSG00000083305	Gm13315	2.09584	1.85531e-18	-1.49336	3.35691e-10	0.602477	0.131465	0.40649	0.14868	-0.050003	0.998746	0.356487	0	-0.0414607	#NA	yes	no	no	no	no	2.88612	12.4931	7.67514	8.05991	11.3795	18.3942	85.086	53.812	49.6522	74.6482	35.3344	60.4356	21.0005	18.6063	15.5951	20.4758	17.2795	15.421	13.6324	19.9214	13.4543	19.9458	13.4792	22.3236	26.0229	17.746	15.0397	16.4708	14.8658
ENSMUSG00000007207	Stx1a	0.167407	0.76751	-0.31604	0.464561	-0.148633	#NA	0.182488	0.586234	-0.0919362	0.998746	0.0905513	0	0.47915	0.344979	no	no	no	no	no	1.92408	3.84403	7.67514	8.05991	5.68975	9.1971	5.80132	8.96867	8.93739	7.99802	5.04777	6.40984	5.60012	6.51219	7.79755	4.8752	3.04932	3.08419	9.08824	11.9528	6.11558	7.97832	10.1094	4.46473	12.5628	5.0703	6.57987	11.8955	1.98211
ENSMUSG00000007216	Zfp775	0.0629549	0.848912	-0.0674259	0.806773	-0.00447102	0.991073	0.0155114	0.95555	0.274778	0.689679	0.290289	0.180985	0.264441	0.732198	no	no	no	no	no	64.4567	67.2705	46.0508	53.3969	61.6389	47.6577	50.2781	44.8433	75.4713	76.4256	52.4968	56.7728	57.4013	57.6794	65.3045	48.752	53.8713	56.5435	48.8493	65.7405	56.2633	65.4222	64.8687	57.1485	79.8635	57.0409	51.699	90.5891	79.2845
ENSMUSG00000007279	Scube2	-0.478262	0.0583684	0.0988919	0.764185	-0.379371	0.251584	0.179691	0.563744	-0.09538	0.998746	0.0843109	0.822023	-0.0350335	#NA	no	no	no	no	no	59.6465	124.931	122.802	79.5916	108.105	73.5768	61.8807	96.6623	63.5548	65.7615	37.3535	65.9297	84.0019	69.7735	68.2285	79.9532	47.7726	74.0206	164.724	147.418	127.204	113.292	55.6017	105.368	187.545	145.771	101.518	86.0139	58.4723
ENSMUSG00000007338	Mrpl49	-0.0452952	0.918183	-0.149753	0.640297	-0.195049	0.636734	-0.367364	0.156245	0.0324968	0.998746	-0.334868	0.236472	-0.810429	0.170361	no	no	no	no	no	38.4816	24.0252	29.6041	41.3071	30.3453	30.9357	28.0397	27.9025	37.7357	40.8788	28.2675	24.7237	23.8005	20.4669	25.342	21.4509	32.5261	43.1787	30.6728	35.8584	14.6774	11.1696	26.116	25.0025	14.3575	34.2245	25.3795	21.961	28.7406
ENSMUSG00000007379	Dennd2c	0.585064	0.0644953	-0.851756	0.00295705	-0.266692	#NA	-0.0764081	0.840065	0.0706332	0.998746	-0.00577489	0	0.0940136	0.872677	no	no	no	no	no	11.5445	8.64906	10.9645	8.05991	13.2761	12.5415	22.2384	15.9443	18.8678	14.2187	15.1433	20.1452	11.2002	10.2334	3.89877	10.7254	6.09864	9.25257	5.68015	11.9528	7.3387	13.5631	10.1094	12.5012	16.1522	8.87302	9.39981	10.9805	12.8837
ENSMUSG00000007411	Mark3	-0.0622891	0.678975	0.145641	0.181455	0.0833515	0.618207	0.0616733	0.622378	-0.00420467	0.998746	0.0574686	0.662823	0.181242	0.644813	no	no	no	no	no	396.361	310.405	366.214	369.749	358.454	332.768	374.185	337.82	326.711	322.587	350.315	329.649	407.409	408.407	379.156	336.389	360.836	372.159	370.346	359.581	371.827	401.309	426.28	392.003	369.705	368.864	375.053	401.703	400.387
ENSMUSG00000007415	Gatad1	0.20495	0.353598	-0.402784	0.0209806	-0.197834	0.477558	-0.436569	0.0276712	0.25028	0.818437	-0.186289	0.432914	-0.818518	0.0178566	no	no	no	no	no	98.1282	96.1007	97.5839	67.5018	80.6048	78.5934	106.358	101.645	84.4087	120.859	73.6974	113.546	78.4017	80.9372	81.8743	61.4275	83.348	61.6838	67.0258	93.6304	56.2633	49.4656	65.7111	46.4331	67.3007	79.8572	99.638	56.7326	84.2398
ENSMUSG00000007458	M6pr	0.0940483	0.669741	-0.229617	0.157509	-0.135569	0.585097	-0.268085	0.110358	0.0157821	0.998746	-0.252303	0.177721	-1.25743	1.17697e-06	no	no	yes	no	no	92.3559	93.2177	74.5585	91.6815	90.0877	78.5934	89.9204	103.638	99.3044	103.086	75.7165	85.1592	86.8019	74.425	82.8489	75.078	75.2165	79.1609	82.9302	76.6972	88.0643	73.4005	53.0744	72.3285	69.0954	73.5193	69.5586	70.4582	87.213
ENSMUSG00000007476	Lrrc8a	0.166752	0.584	0.249401	0.290229	0.416154	0.138118	0.424404	0.0278437	-0.0407446	0.998746	0.383659	0.0892337	0.828898	0.00131469	no	no	no	no	no	36.5576	38.4403	29.6041	33.2471	37.9317	35.1162	30.9404	29.8956	55.6104	42.6561	45.4299	35.7119	53.2012	61.4007	47.76	44.8518	41.674	41.1225	49.9853	45.8191	53.8171	42.2851	68.2385	51.7908	55.6353	38.0272	48.879	48.4972	59.4634
ENSMUSG00000007564	Ppp2r1a	-0.0842962	0.713157	-0.136957	0.448845	-0.221253	0.304627	-0.27835	0.129936	0.0140516	0.998746	-0.264299	0.193115	0.0343291	0.932325	no	no	no	no	no	315.549	246.018	379.371	309.299	276.901	286.782	329.708	307.924	253.226	277.265	291.761	245.405	242.205	252.115	260.243	197.933	267.324	323.84	316.952	283.879	284.986	176.321	202.188	261.633	210.876	320.696	286.694	227.845	254.701
ENSMUSG00000007570	Fance	-0.0833528	0.773474	0.122545	0.593926	0.0391922	0.922654	0.00582674	0.981691	0.196142	0.835923	0.201968	0.279806	-0.0861243	0.901506	no	no	no	no	no	59.6465	67.2705	60.3046	79.5916	69.2253	61.8714	48.3443	71.7493	57.5965	50.6542	76.7261	69.5925	63.0014	85.5888	65.3045	67.2777	66.0686	60.6558	67.0258	70.7208	58.7096	78.9854	68.2385	70.5427	86.1449	67.1815	78.9584	79.6086	77.3024
ENSMUSG00000007589	Tinf2	0.264056	0.327187	-0.323718	0.169143	-0.0596622	0.901451	0.0677516	0.833584	-0.051959	0.998746	0.0157926	0.967269	-0.00818797	0.991692	no	no	no	no	no	26.9371	53.8164	42.7615	40.2996	36.9834	28.4274	51.245	51.819	42.7009	47.9881	35.3344	49.4473	46.201	29.77	36.0637	29.2512	37.6083	41.1225	45.4412	35.8584	39.1397	55.8482	44.6499	31.2531	49.3539	29.1542	46.9991	51.2423	37.6601
ENSMUSG00000007591	Tssk4	0.0670395	0.924117	0.0976005	0.861328	0.16464	#NA	0.0192675	0	0.0591199	0	0.0783874	0	0.366492	0.671449	no	no	no	no	no	1.92408	0.961007	5.48224	4.02996	3.79317	1.6722	2.90066	1.99304	5.95826	2.66601	2.01911	3.66276	5.60012	4.65156	4.87347	1.95008	4.06576	1.02806	2.27206	4.98034	1.22312	2.3935	3.3698	4.46473	3.58937	1.26757	2.81994	6.40529	2.97317
ENSMUSG00000007603	Dus3l	-0.0786712	0.765866	0.334386	0.0416156	0.255715	0.268824	0.133084	0.48785	0.116121	0.979339	0.249205	0.18059	0.561145	0.138547	no	no	no	no	no	137.572	141.268	133.767	156.161	161.21	138.793	115.059	149.478	100.297	165.292	176.672	113.546	187.604	162.805	167.647	197.933	189.058	142.901	144.276	154.391	157.782	223.393	158.381	162.516	177.674	154.644	187.996	232.421	141.721
ENSMUSG00000007610	Gtpbp3	-0.164335	0.402271	0.353505	0.0160599	0.18917	0.389436	0.0220604	0.924556	0.0890031	0.997432	0.111064	0.577845	-0.0248185	0.973868	no	no	no	no	no	88.5078	98.9837	114.031	121.906	131.812	104.512	91.8542	106.627	89.3739	78.2029	107.013	112.63	124.603	133.035	133.533	130.655	113.841	119.255	119.283	115.544	96.6262	148.397	112.888	103.582	130.115	129.293	140.997	118.955	107.034
ENSMUSG00000007613	Tgfbr1	0.220595	0.135771	-0.217115	0.118731	0.00348009	0.989807	0.203158	0.116827	-0.16327	0.792362	0.0398876	0.830697	-0.590591	0.0744888	no	no	no	no	no	159.699	177.786	167.757	158.176	146.985	158.859	164.371	177.38	217.477	157.294	210.997	207.862	166.604	135.826	158.875	162.832	171.778	176.827	186.309	190.249	216.492	177.917	189.551	215.2	155.24	187.601	176.716	150.067	200.193
ENSMUSG00000007617	Homer1	0.889039	1.3331e-08	-0.861578	3.27427e-08	0.0274606	0.948155	-0.0687735	0.748017	-0.102632	0.990641	-0.171405	0.365966	0.00781284	0.993776	no	no	no	no	no	757.126	579.487	657.869	702.22	622.079	760.015	974.622	1094.18	1325.71	1684.03	1176.13	1597.88	511.011	732.156	679.361	546.022	797.905	893.387	712.291	586.684	714.3	590.396	636.893	800.972	528.535	647.731	609.108	472.162	869.156
ENSMUSG00000031762	Mt2	2.0592	7.32093e-12	-1.89977	3.35691e-10	0.159432	0.817595	0.203834	0.518306	0.308144	0.862132	0.511978	0.0933434	0.509291	#NA	yes	no	no	no	no	14.4306	32.6742	29.6041	23.1723	18.0175	19.2303	69.6158	69.7563	202.581	287.04	145.376	304.009	36.4008	18.6063	35.089	41.9267	18.2959	14.3929	32.9449	27.8899	37.9166	31.9133	26.9584	23.2166	86.1449	46.9003	36.6593	40.2618	22.7943
ENSMUSG00000007655	Cav1	-0.00473928	0.992302	-0.23816	0.357125	-0.242899	0.482479	-0.352649	0.159422	0.161229	0.987713	-0.19142	0.513643	-0.892409	3.41961e-08	no	no	no	no	no	246.282	204.694	184.203	125.936	135.606	224.911	262.993	202.293	188.678	186.621	153.452	124.534	135.803	168.387	129.634	132.605	140.269	224.118	182.901	202.202	174.906	77.3897	72.4507	138.406	127.423	211.685	186.116	140.001	168.48
ENSMUSG00000007656	Arpp19	-0.209686	0.180829	-0.107718	0.533811	-0.317403	0.0744313	-0.673372	2.26474e-05	0.247931	0.75254	-0.425441	0.0347702	-0.981268	0.00271954	no	no	no	no	no	149.116	179.708	174.335	145.078	143.192	165.548	148.901	114.6	139.026	141.298	132.252	146.511	155.403	133.035	119.887	103.354	124.006	130.564	113.603	122.516	106.411	72.6027	80.8752	94.6522	88.837	131.828	143.817	90.5891	141.721
ENSMUSG00000007659	Bcl2l1	0.27531	0.518712	0.192078	0.631031	0.467387	0.289593	0.384008	0.0773553	0.151114	0.97966	0.535122	0.027325	1.20171	3.62837e-06	no	no	yes	no	no	125.065	131.658	178.721	162.206	125.174	176.417	101.523	100.648	124.13	376.796	269.551	173.981	161.004	181.411	186.166	279.836	263.258	284.774	176.085	144.43	289.878	193.075	182.812	318.781	237.796	324.499	208.676	260.787	285.424
ENSMUSG00000007670	Khsrp	0.0555305	0.815534	0.0466978	0.817621	0.102228	0.679475	-0.0331414	0.868633	0.0984192	0.979339	0.0652779	0.725702	0.431747	0.111631	no	no	no	no	no	130.838	120.126	120.609	160.191	132.761	142.137	115.059	142.502	132.075	157.294	158.5	134.607	162.404	171.178	132.558	132.605	142.301	129.536	147.684	129.489	129.65	131.642	139.847	143.764	151.651	152.109	128.777	168.368	124.873
ENSMUSG00000007682	Dio2	0.344415	0.476349	-0.980071	0.00490237	-0.635657	#NA	-0.404364	0.157079	0.245367	0.952263	-0.158997	0	0.362031	#NA	no	no	no	no	no	7.69633	11.5321	6.57869	1.00749	5.68975	6.6888	10.6358	3.98607	9.93044	13.33	7.06688	10.0726	1.40003	4.65156	0.974694	4.8752	3.04932	2.05613	4.54412	3.98427	2.44623	3.98916	3.3698	2.67884	4.48672	5.0703	6.57987	2.74513	5.94634
ENSMUSG00000007721	Ccdc124	-0.00040921	0.999071	-0.19852	0.419862	-0.19893	0.546132	-0.237577	0.333584	0.120965	0.998746	-0.116612	0.690242	0.349486	0.496735	no	no	no	no	no	58.6845	40.3623	43.8579	49.367	44.5697	45.1494	53.1788	50.8224	51.6383	52.4315	33.3153	40.2904	33.6007	41.8641	43.8612	32.1763	35.5754	54.4874	47.7133	46.8152	52.594	26.3285	31.1707	38.3966	51.1486	54.5057	47.939	53.9875	26.7585
ENSMUSG00000007739	Cct4	0.165312	0.511227	-0.436647	0.0151275	-0.271335	0.308686	-0.436824	0.0146053	0.0993636	0.998746	-0.33746	0.107448	-0.423825	0.292755	no	no	no	no	no	252.055	184.513	219.29	190.415	175.434	173.909	225.285	188.342	249.254	287.929	231.188	167.571	141.403	175.829	145.229	132.605	148.4	232.342	182.901	169.332	154.113	110.101	138.162	130.37	125.628	181.263	181.416	114.38	199.202
ENSMUSG00000007777	0610009B22Rik	0.0439113	0.933264	-0.553201	0.0668569	-0.509289	0.210926	-0.547649	0.0454537	0.32194	0.860134	-0.225709	0	-0.0773973	0.938238	no	no	no	no	no	16.3547	24.9862	26.3147	12.0899	17.0692	13.3776	21.2715	23.9164	19.8609	20.4394	17.1624	10.9883	9.80022	12.0941	11.6963	6.82528	16.263	13.3648	17.0405	8.96461	12.2312	4.78699	1.6849	12.5012	12.5628	25.3515	21.6196	11.8955	8.91951
ENSMUSG00000007783	Cpt1c	0.413542	0.37015	-0.141625	0.777725	0.271918	#NA	0.129365	0.717567	0.0876504	0.998746	0.217016	0	0.624731	0.410411	no	no	no	no	no	2.88612	8.64906	2.1929	6.04493	6.63804	10.0332	4.83443	7.97215	5.95826	13.33	10.0955	15.5667	12.6003	14.885	3.89877	1.95008	7.11507	10.2806	13.6324	6.97248	7.3387	11.1696	4.21225	4.46473	11.6655	3.80272	11.2798	2.74513	13.8748
ENSMUSG00000007805	Twist2	-0.0767566	0.907196	-0.0100109	0.984503	-0.0867674	#NA	-0.164706	0	0.144774	0	-0.0199316	0	#NA	#NA	no	no	no	no	no	0.962041	2.88302	0	1.00749	0.948291	5.8527	2.90066	1.99304	1.98609	2.66601	1.00955	0	1.40003	1.86063	0.974694	1.95008	2.03288	2.05613	1.13603	0.996068	2.44623	0	0.84245	0.892945	0	1.26757	3.75992	3.66017	2.97317
ENSMUSG00000007812	Zfp655	-0.0824708	0.736874	0.0573779	0.795181	-0.0250929	0.944799	0.391721	0.00822661	-0.356397	0.106733	0.0353244	0.884591	-0.413559	0.21515	no	no	no	no	no	733.075	835.115	673.219	795.916	822.169	899.643	948.516	768.316	716.977	553.641	910.618	587.874	778.417	662.383	900.617	797.582	700.327	835.816	1380.28	888.493	1440.83	881.604	980.612	1121.54	849.784	844.205	767.965	861.054	981.146
ENSMUSG00000007815	Rhoa	0.0356158	0.883227	-0.0677408	0.712431	-0.032125	0.915959	-0.220976	0.238487	-0.046939	0.998746	-0.267915	0.177595	-1.00687	6.48568e-10	no	no	yes	no	no	389.627	349.807	429.808	359.674	353.713	374.573	400.291	428.503	440.911	397.235	355.363	293.021	347.208	406.547	365.51	281.786	385.23	417.394	341.945	404.404	354.704	251.317	310.022	323.246	232.412	414.497	342.153	227.845	374.619
ENSMUSG00000007817	Zmiz1	0.00795117	0.974117	-0.0667888	0.73265	-0.0588376	0.835238	0.190038	0.123849	0.0916282	0.975767	0.281666	0.0359268	0.721109	0.00499437	no	no	no	no	no	618.592	702.496	757.646	630.688	760.53	766.703	916.608	736.427	541.209	687.83	605.732	772.843	669.215	696.804	764.16	723.479	655.603	551.042	888.376	809.803	930.791	914.315	718.61	821.509	979.001	863.219	923.062	1001.06	743.292
ENSMUSG00000007827	Ankrd26	0.0257639	0.938239	0.0135513	0.960677	0.0393152	0.923089	0.112679	0.599612	0.121952	0.97966	0.23463	0.240988	0.0558304	0.923058	no	no	no	no	no	114.483	108.594	95.391	118.884	95.7774	93.6432	133.43	90.6832	99.3044	124.414	93.8885	96.1475	134.403	102.334	104.292	126.755	112.825	66.8241	119.283	107.575	111.304	139.621	141.532	92.8663	162.419	110.279	111.858	165.623	110.007
ENSMUSG00000007833	Aldh16a1	0.320621	0.203192	-0.242294	0.324786	0.0783268	0.860776	0.0425822	0.89426	0.0260185	0.998746	0.0686007	0.828351	0.227383	0.77514	no	no	no	no	no	33.6714	40.3623	30.7005	46.3445	50.2594	33.444	56.0794	60.7876	35.7496	55.9862	37.3535	53.1101	44.801	53.0278	37.0384	41.9267	32.5261	40.0945	57.9375	38.8467	30.5779	48.6678	45.4923	32.146	42.1751	46.9003	48.879	54.9025	36.6691
ENSMUSG00000007836	Hnrnpa0	0.0775294	0.808052	0.0885979	0.734268	0.166127	0.600373	0.0664566	0.79759	-0.151708	0.975039	-0.0852511	0.744352	-0.345138	0.336301	no	no	no	no	no	74.0772	62.4655	67.9798	61.4568	69.2253	51.0021	72.5165	86.6971	72.4922	58.6522	66.6306	52.1944	103.602	71.6341	67.2539	76.0531	70.1343	51.4032	80.6581	73.709	80.7256	71.8049	57.2866	62.5062	56.5326	88.7302	61.0988	48.4972	75.3203
ENSMUSG00000007837	Prrg2	0.0360056	0.943886	-0.183253	0.613088	-0.147248	0.783079	-0.0861063	0.797165	0.206163	0.971954	0.120057	0	0.42947	0.462208	no	no	no	no	no	18.2788	12.4931	16.4467	23.1723	19.9141	20.0664	8.70198	18.9339	23.833	25.7714	15.1433	21.0609	11.2002	19.5366	13.6457	20.4758	16.263	15.421	13.6324	19.9214	9.78493	21.5415	15.1641	24.1095	20.6389	20.2812	25.3795	19.2159	22.7943
ENSMUSG00000007850	Hnrnph1	0.379851	0.000577543	-0.240712	0.0388295	0.139139	0.432756	0.247568	0.0203636	-0.218271	0.253717	0.0292975	0.860395	-0.0521948	0.909653	no	no	no	no	no	1594.1	1394.42	1509.81	1413.51	1404.42	1265.85	1683.35	1548.59	2129.09	2193.24	1714.22	1968.74	1499.43	1809.46	1549.76	1447.93	1516.53	1646.96	1574.54	1843.72	1826.11	1710.55	1989.03	1764.46	1620.6	1404.47	1335.71	1414.65	1743.27
ENSMUSG00000007867	Ift43	-0.144419	0.646204	0.312973	0.17425	0.168554	0.633062	0.116455	0.672252	0.0699429	0.998746	0.186397	0.474143	-0.496378	0.499146	no	no	no	no	no	31.7474	34.5963	44.9544	45.337	33.1902	32.6079	29.9735	34.8781	35.7496	23.9941	40.3822	33.8806	42.0009	39.0731	47.76	47.7769	43.7069	30.8419	29.5368	27.8899	56.2633	52.6569	43.8074	44.6473	43.0725	41.83	61.0988	47.5822	40.6333
ENSMUSG00000085772	D630024D03Rik	2.03829	1.49697e-14	-2.04307	1.83161e-14	-0.0047845	0.99415	0.178481	0.592924	-0.251113	0.94768	-0.0726316	0	#NA	#NA	yes	no	no	no	no	7.69633	10.5711	10.9645	13.0974	11.3795	9.1971	73.4834	23.9164	84.4087	93.3103	38.363	60.4356	7.00016	7.4425	7.79755	7.80032	16.263	15.421	22.7206	15.9371	20.793	10.3718	6.7396	7.14356	14.3575	16.4785	11.2798	7.32034	3.96423
ENSMUSG00000007877	Tcap	0.389551	0.0839493	-0.148796	0.568165	0.240755	0.44264	-0.0142153	0.956647	0.00855749	0.998746	-0.00565784	0.984385	-0.119472	0.900405	no	no	no	no	no	1162.15	500.685	779.574	864.426	696.994	714.029	744.503	1016.45	1300.89	1291.24	1190.26	786.578	1128.43	840.073	1001.01	749.805	1003.23	937.594	712.291	737.09	892.875	1011.65	715.24	800.972	786.072	779.559	904.262	851.904	834.47
ENSMUSG00000007880	Arid1a	-0.0235383	0.901798	0.0743572	0.582919	0.0508189	0.806401	0.23769	0.0281771	-0.0161332	0.998746	0.221556	0.0789417	0.724226	0.000610952	no	no	no	no	no	583.959	535.281	628.265	576.284	669.494	611.189	547.258	694.573	514.397	518.983	638.038	632.742	607.614	587.027	625.753	657.177	643.406	614.782	728.195	710.197	892.875	754.749	697.549	690.246	735.821	722.518	747.285	804.322	628.33
ENSMUSG00000102727	Gm37938	2.01046	2.0407e-10	-2.08636	3.74227e-11	-0.0758932	#NA	0.0607778	0	-0.15036	0	-0.0895822	0	#NA	#NA	no	no	no	no	no	4.8102	0	6.57869	0	0.948291	1.6722	14.5033	13.9513	29.7913	31.1034	20.1911	17.3981	0	2.79094	1.94939	0	1.01644	5.14032	1.13603	0.996068	6.11558	0.797832	1.6849	7.14356	2.69203	1.26757	0.939981	0	3.96423
ENSMUSG00000007891	Ctsd	0.577893	0.00205849	-0.910635	8.58742e-08	-0.332742	0.215051	-0.484559	0.0610823	-0.0167108	0.998746	-0.50127	0.0898948	-0.454877	0.137602	no	no	no	no	no	1152.53	919.684	1111.8	893.643	908.463	904.66	1676.58	1363.24	2053.61	1581.83	1124.64	1263.65	641.214	797.278	729.071	514.821	764.362	1144.23	823.622	881.52	688.614	347.855	351.302	672.388	361.629	905.049	779.244	356.866	721.489
ENSMUSG00000007892	Rplp1	0.355921	0.0238102	-0.386432	0.00924783	-0.030511	0.933201	-0.185056	0.536968	-0.0478987	0.998746	-0.232955	0.437158	0.252181	0.422336	no	no	no	no	no	145.268	119.165	138.152	113.846	123.278	109.529	186.609	183.359	179.741	168.847	123.166	126.365	120.403	129.314	118.913	107.254	124.006	131.592	135.188	182.28	108.857	90.9528	36.2254	100.903	68.1981	138.166	148.517	68.6281	107.034
ENSMUSG00000007946	Phox2a	-0.0312439	0.961298	0.0444614	0.93727	0.0132175	#NA	0.0195089	0	0.00532793	0	0.0248369	0	#NA	#NA	no	no	no	no	no	0.962041	0.961007	0	1.00749	2.84487	5.0166	3.86755	0.996519	2.97913	0.888669	0	1.83138	2.80006	0.930313	1.94939	0.975039	1.01644	4.11225	4.54412	0.996068	1.22312	2.3935	2.52735	0.892945	3.58937	1.26757	2.81994	1.83008	0.991056
ENSMUSG00000007950	Abhd8	0.0376081	0.950303	-0.02613	0.958562	0.0114781	0.988464	-0.155932	0.649557	0.198519	0.979339	0.0425868	0	-0.00280605	0.997374	no	no	no	no	no	12.5065	11.5321	12.0609	20.1498	6.63804	15.8859	19.3377	17.9373	12.9096	14.2187	8.07643	9.15691	11.2002	13.0244	15.5951	4.8752	9.14795	25.7016	15.9044	7.96854	24.4623	9.57398	4.21225	8.03651	11.6655	13.9433	17.8596	19.2159	15.8569
ENSMUSG00000007987	Ift22	-0.411022	0.215368	0.331836	0.301878	-0.0791856	0.89477	-0.164527	0.580457	0.202544	0.972404	0.0380168	0.921077	0.188252	0.833659	no	no	no	no	no	22.1269	26.9082	33.9899	19.1423	39.8282	21.7386	15.4702	13.9513	23.833	19.5507	19.1815	23.808	36.4008	35.3519	16.5698	30.2262	22.3617	13.3648	29.5368	19.9214	18.3467	29.5198	28.6433	18.7518	39.4831	30.4218	36.6593	31.1114	15.8569
ENSMUSG00000007989	Fzd3	0.28262	0.48613	-0.686141	0.0238333	-0.403521	0.377816	0.134908	0.667032	0.145482	0.995535	0.28039	0	-0.220622	0.790684	no	no	no	no	no	10.5825	18.2591	17.5432	18.1348	16.121	13.3776	27.0728	26.906	17.8748	14.2187	9.08598	23.808	9.80022	13.9547	8.77224	17.5507	8.13151	6.16838	20.4485	24.9017	17.1236	19.148	15.1641	15.1801	17.9469	26.6191	26.3195	15.5557	25.7675
ENSMUSG00000008035	Mid1ip1	0.456298	0.143678	-0.0814541	0.839008	0.374844	0.351366	0.0378728	0.917482	-0.038604	0.998746	-0.000731215	0.998977	0.166021	0.744109	no	no	no	no	no	190.484	46.1283	80.0407	86.6441	70.1736	112.037	96.6886	128.551	127.11	170.625	185.758	144.679	88.202	114.428	115.014	121.88	164.663	193.276	74.978	83.6697	92.9568	122.866	122.998	135.728	82.5556	70.9842	91.1782	119.87	106.043
ENSMUSG00000008036	Ap2s1	0.123761	0.7236	0.0534459	0.872835	0.177207	0.642401	-0.12045	0.708857	0.035157	0.998746	-0.0852927	0.814	-0.0939088	0.891803	no	no	no	no	no	42.3298	23.0642	36.1828	22.1648	30.3453	36.7884	35.7748	28.899	32.7704	31.9921	44.4204	36.6276	42.0009	37.2125	31.1902	31.2013	46.7562	31.87	43.1691	35.8584	22.0161	31.1154	24.4311	21.4307	26.0229	55.7733	26.3195	17.3858	26.7585
ENSMUSG00000008090	Fgfrl1	-0.141197	0.715428	0.0509687	0.892928	-0.0902279	0.860776	-0.0856872	0.767491	0.108505	0.998746	0.0228179	0.946351	-0.313094	0.717181	no	no	no	no	no	28.8612	41.3233	27.4112	34.2546	34.1385	24.2469	32.8741	36.8712	25.8191	19.5507	17.1624	37.5433	25.2006	33.4913	36.0637	37.0515	23.3781	20.5613	32.9449	26.8938	40.3628	32.7111	21.0613	32.146	38.5857	36.7597	34.7793	32.0265	28.7406
ENSMUSG00000008136	Fhl2	0.181532	0.120031	-0.184371	0.0884152	-0.00283972	0.989807	0.0942025	0.390542	-0.101621	0.912599	-0.00741854	0.96238	0.322901	0.670118	no	no	no	no	no	6383.14	5148.11	6288.13	6544.65	6528.04	6555.86	6938.38	7905.38	7534.22	6967.17	7377.82	5854.93	5871.73	6294.5	6718.56	5488.5	6386.29	6611.48	7469.4	7094	7059.82	6468.02	6540.78	7189.1	5765.43	6611.67	6453.91	6135.36	6999.83
ENSMUSG00000008140	Emc10	0.347387	0.0955997	-0.337176	0.0869778	0.0102117	0.982614	-0.233522	0.172758	-0.0435556	0.998746	-0.277077	0.137012	-0.0181286	0.981019	no	no	no	no	no	109.673	100.906	101.97	96.719	93.8808	96.1515	127.629	128.551	153.922	133.3	113.07	119.04	96.6022	139.547	102.343	53.6272	87.4138	123.368	97.6986	100.603	73.387	84.5702	79.1903	87.5086	78.0688	102.674	98.698	57.6476	86.2219
ENSMUSG00000008167	Fbxw9	0.070364	0.900321	0.304738	0.403393	0.375102	0.41957	0.0630916	0.874237	0.0529067	0.998746	0.115998	0	0.280994	0.713493	no	no	no	no	no	9.62041	20.1811	10.9645	12.0899	11.3795	7.5249	10.6358	13.9513	17.8748	5.33202	14.1338	14.6511	16.8004	13.0244	23.3926	17.5507	10.1644	18.5051	18.1765	11.9528	15.9005	10.3718	16.849	8.03651	16.1522	6.33787	25.3795	16.4708	8.91951
ENSMUSG00000008200	Fnbp4	-0.083311	0.655137	0.287188	0.0199327	0.203877	0.244782	0.214491	0.123334	-0.0758905	0.997432	0.1386	0.387426	0.700637	0.0123153	no	no	no	no	no	593.579	534.32	539.452	558.149	570.871	486.61	415.761	549.082	446.87	470.995	652.172	558.571	645.414	636.334	572.145	677.652	684.064	580.856	573.695	559.79	681.276	768.312	772.527	655.422	644.292	604.633	541.429	764.06	553.009
ENSMUSG00000008206	Cers4	-0.155347	0.584166	0.0951006	0.723408	-0.0602464	0.887626	-0.0498245	0.803724	0.0391448	0.998746	-0.0106797	0.964836	-0.441528	0.119997	no	no	no	no	no	528.16	809.168	782.864	739.497	759.581	706.504	872.132	800.204	532.271	512.762	535.064	597.946	985.622	672.616	693.982	706.904	634.258	445.152	789.541	749.043	618.897	862.456	718.61	607.203	824.658	714.912	772.665	843.669	636.258
ENSMUSG00000008226	Scrn3	-0.0931141	0.681687	-0.118222	0.539867	-0.211336	0.343382	-0.339709	0.0160875	0.168031	0.871681	-0.171678	0.300829	-0.574938	0.360293	no	no	no	no	no	135.648	137.424	130.477	143.063	152.675	131.268	119.894	89.6867	149.95	135.966	142.347	138.269	99.4022	110.707	139.381	102.379	128.071	130.564	114.739	121.52	103.965	103.718	112.046	116.083	110.373	138.166	150.397	95.1644	134.784
ENSMUSG00000008301	Phax	-0.127479	0.751849	0.0784571	0.832324	-0.0490215	0.9339	-0.305138	0.218089	0.198205	0.970535	-0.106933	0.731906	-0.181225	0.76797	no	no	no	no	no	22.1269	31.7132	30.7005	21.1573	23.7073	35.9523	24.1722	14.9478	26.8122	30.2148	37.3535	16.4824	26.6006	26.0488	26.3167	23.4009	23.3781	33.9261	27.2647	19.9214	14.6774	24.7328	26.116	17.8589	29.6123	29.1542	25.3795	30.1964	18.8301
ENSMUSG00000008305	Tle1	-0.19848	0.402918	0.145006	0.527828	-0.0534741	0.891237	-0.115175	0.608475	-0.0139238	0.998746	-0.129099	0.57472	-0.142786	0.717524	no	no	no	no	no	88.5078	102.828	70.1727	70.5242	89.1394	116.218	81.2185	69.7563	105.263	69.3162	67.6401	73.2553	98.0022	91.1707	75.0514	97.5039	85.3809	72.9925	72.7059	74.7051	88.0643	102.122	76.663	98.224	78.0688	96.3357	97.758	71.3733	69.3739
ENSMUSG00000008307	1700109H08Rik	-0.210055	0.199878	0.229885	0.119533	0.0198302	0.951453	-0.0775537	0.587556	0.0254265	0.998746	-0.0521272	0.746094	-0.30077	0.636081	no	no	no	no	no	263.599	290.224	254.376	259.932	247.504	272.568	261.059	275.039	215.49	183.066	182.729	249.068	308.007	243.742	275.838	293.487	269.356	224.118	256.743	245.033	242.177	232.169	295.7	292.886	251.256	261.12	234.055	279.088	268.576
ENSMUSG00000008318	Relt	-0.0974544	0.854927	-0.0970744	0.829807	-0.194529	0.727875	-0.436897	0.122383	0.111294	0.998746	-0.325604	0	1.07258	0.100961	no	no	no	no	no	13.4686	18.2591	21.929	12.0899	18.0175	8.361	23.2053	14.9478	12.9096	7.99802	14.1338	10.9883	23.8005	12.0941	11.6963	9.75039	12.1973	9.25257	11.3603	7.96854	2.44623	11.9675	12.6368	8.03651	12.5628	7.60545	10.3398	13.7256	1.98211
ENSMUSG00000008333	Snrpb2	-0.151989	0.687332	-0.20611	0.519262	-0.358099	0.335591	-0.108857	0.730084	-0.132392	0.998746	-0.241249	0.399732	-0.902383	0.0922427	no	no	no	no	no	29.8233	37.4793	44.9544	27.2022	17.0692	40.1328	19.3377	24.913	32.7704	39.9901	30.2866	26.555	19.6004	25.1185	21.4433	24.376	30.4932	25.7016	43.1691	25.8978	39.1397	21.5415	27.8009	30.3601	33.2017	29.1542	25.3795	25.6212	33.6959
ENSMUSG00000038418	Egr1	1.63036	1.59546e-07	-1.80695	2.8216e-09	-0.176586	0.793376	1.19719	2.91139e-07	-0.771636	0.0175453	0.425549	0.17702	5.75338	9.79666e-101	yes	yes	yes	no	no	97.1661	135.502	96.4874	100.749	68.277	132.104	954.317	500.252	494.536	506.542	342.239	380.012	44.801	89.31	87.7224	34.1264	40.6576	221.034	514.622	532.896	784.017	849.691	319.289	748.288	650.574	121.687	124.078	167.453	114.963
ENSMUSG00000008373	Prpf31	-0.0921651	0.741583	0.0282526	0.919279	-0.0639124	0.859988	-0.280663	0.136166	0.123272	0.987713	-0.157391	0.468702	-0.299476	0.501801	no	no	no	no	no	58.6845	69.1925	65.7869	55.4119	70.1736	49.3299	56.0794	49.8259	65.5409	55.0975	55.5255	61.3513	57.4013	59.54	49.7094	64.3526	71.1507	48.319	36.353	61.7562	50.1478	54.2526	55.6017	47.3261	48.4565	63.3787	59.2188	52.1574	56.4902
ENSMUSG00000008384	Sertad1	0.916061	0.00988997	-0.510155	0.180015	0.405906	#NA	0.78356	0.00241903	-0.420842	0.619776	0.362718	0	1.65679	4.97371e-07	no	no	yes	no	no	10.5825	2.88302	3.28934	3.02247	4.74146	1.6722	12.5695	17.9373	9.93044	11.5527	8.07643	8.24122	8.40019	6.51219	8.77224	2.92512	4.06576	11.3087	14.7684	10.9567	23.2392	13.5631	10.1094	16.073	14.3575	10.1406	6.57987	7.32034	11.8927
ENSMUSG00000008393	Carhsp1	0.556595	0.0874201	-0.544003	0.0772545	0.0125913	0.986213	-0.0669728	0.860923	-0.0416364	0.998746	-0.108609	0	0.610128	0.0335964	no	no	no	no	no	5.77225	17.2981	20.8325	12.0899	10.4312	12.5415	28.0397	27.9025	22.84	18.6621	12.1146	16.4824	16.8004	10.2334	13.6457	13.6506	9.14795	16.449	10.2243	15.9371	14.6774	9.57398	10.9519	15.1801	11.6655	7.60545	12.2198	10.9805	15.8569
ENSMUSG00000008398	Elk3	-0.155447	0.639516	-0.325979	0.198871	-0.481426	0.11473	0.0091771	0.978057	0.127178	0.996726	0.136355	0.628335	-0.422721	0.0353302	no	no	no	no	no	53.8743	73.9975	73.462	54.4044	65.4321	79.4295	79.2847	82.711	48.6591	41.7675	42.4013	61.3513	30.8007	56.7491	57.5069	46.8019	33.5425	48.319	76.114	106.579	72.1638	69.4114	39.5952	59.8273	69.9928	88.7302	91.1782	98.8245	70.365
ENSMUSG00000008429	Herpud2	0.0467067	0.845755	-0.121351	0.481259	-0.0746447	0.78129	0.0445218	0.822094	-0.0323587	0.998746	0.0121631	0.957047	-0.0058795	0.990264	no	no	no	no	no	209.725	207.578	167.757	144.071	172.589	186.45	200.145	155.457	217.477	198.173	159.51	195.042	154.003	184.202	154.002	183.307	173.811	180.939	203.349	170.328	187.137	204.245	214.825	193.769	209.978	190.136	196.456	152.812	216.05
ENSMUSG00000008435	Rdh13	-0.084793	0.66069	0.321881	0.0100609	0.237088	0.172274	0.135178	0.434656	-0.105572	0.97966	0.0296057	0.898806	0.467173	0.485967	no	no	no	no	no	242.434	205.656	267.533	262.955	261.728	260.027	214.649	204.286	246.275	212.392	285.704	249.068	316.407	287.467	316.775	256.435	335.425	266.268	266.967	259.974	258.077	296.793	349.617	298.244	235.104	192.671	262.255	294.643	319.12
ENSMUSG00000008438	Adam21	-0.884952	0.0123346	1.31849	2.42707e-05	0.433537	#NA	-0.147041	0.67148	0.226771	0.972404	0.07973	0	0.309345	0.724609	no	no	no	no	no	7.69633	10.5711	14.2538	9.0674	6.63804	6.6888	2.90066	0.996519	5.95826	4.44335	1.00955	4.57845	16.8004	13.9547	10.7216	12.6755	19.3123	7.19644	6.81618	7.96854	1.22312	10.3718	10.1094	8.92945	8.07609	10.1406	14.0997	7.32034	10.9016
ENSMUSG00000008450	Nutf2	-0.0645542	0.846219	0.00328622	0.990444	-0.061268	0.883224	-0.627588	0.00118401	0.423179	0.253717	-0.204409	0.396184	-0.289016	0.742243	no	no	no	no	no	50.0261	43.2453	38.3757	40.2996	41.7248	43.4772	44.4768	30.8921	46.673	40.8788	38.363	43.9532	40.6009	50.2369	38.9877	35.1014	37.6083	43.1787	27.2647	31.8742	14.6774	25.5306	28.6433	28.5742	34.9964	46.9003	43.2391	32.0265	42.6154
ENSMUSG00000008475	Arpc5	0.15959	0.481802	-0.096895	0.661137	0.0626954	0.856895	-0.0677524	0.799246	0.0252116	0.998746	-0.0425408	0.888802	-0.273896	0.360672	no	no	no	no	no	65.4188	56.6994	72.3656	62.4643	47.4146	56.0187	66.7152	69.7563	69.513	64.8729	70.6688	62.267	60.2013	59.54	60.431	56.5523	60.9864	78.1328	56.8015	58.768	81.9488	58.2417	52.2319	50.0049	50.2512	77.3221	69.5586	50.3273	70.365
ENSMUSG00000008489	Elavl2	0.341152	0.50275	-0.225956	0.640183	0.115196	#NA	0.530039	0	0.0123745	0	0.542413	0	-0.0281517	#NA	no	no	no	no	no	0.962041	2.88302	2.1929	2.01498	0.948291	2.5083	0.966886	10.9617	1.98609	0.888669	4.03822	1.83138	1.40003	4.65156	0.974694	3.90016	2.03288	1.02806	9.08824	5.97641	6.11558	3.98916	5.0547	5.35767	5.38406	6.33787	4.69991	6.40529	9.91056
ENSMUSG00000008496	Pou2f2	-0.353273	0.481897	0.240074	0.616883	-0.113199	#NA	-0.114867	0.754356	0.13404	0.998746	0.0191733	0	-0.741208	0.279868	no	no	no	no	no	3.84816	5.76604	7.67514	3.02247	5.68975	7.5249	1.93377	1.99304	5.95826	2.66601	4.03822	5.49414	0	1.86063	6.82285	6.82528	6.09864	7.19644	3.40809	4.98034	3.66935	7.97832	5.0547	3.57178	8.97343	2.53515	6.57987	8.23538	3.96423
ENSMUSG00000008540	Mgst1	0.305121	0.260298	-0.355673	0.137363	-0.050552	0.921505	-0.376846	0.115768	0.0342089	0.998746	-0.342637	0.198598	-1.22769	0.0282777	no	no	yes	no	no	96.2041	57.6604	63.594	62.4643	57.8458	45.1494	95.7218	73.7424	84.4087	64.8729	85.8121	78.7494	36.4008	70.7038	47.76	48.752	81.3151	80.189	39.7611	63.7484	39.1397	34.3068	46.3348	60.7203	32.3043	49.4354	56.3989	36.6017	75.3203
ENSMUSG00000008575	Nfib	-0.130356	0.245152	0.152584	0.121905	0.0222283	0.91474	0.00212101	0.986864	-0.0329373	0.998746	-0.0308163	0.808938	-0.126291	0.739266	no	no	no	no	no	2207.88	2207.43	2336.53	2052.26	2268.31	2561.81	2218.04	2115.61	1851.03	1993.29	2033.24	2228.79	2401.05	2148.09	2356.81	2516.58	2429.29	2001.64	2170.95	2307.89	2610.13	2357.59	2356.33	2452.92	2089.01	2296.85	2327.39	2286.69	2447.91
ENSMUSG00000008604	Ubqln4	-0.156113	0.312349	0.282715	0.0206489	0.126602	0.515347	-0.00480383	0.981284	0.0434232	0.998746	0.0386194	0.838901	0.844478	0.0105061	no	no	no	no	no	286.688	247.94	268.63	298.217	299.66	280.093	234.953	269.06	196.623	256.825	312.962	234.417	285.606	299.561	339.193	287.637	323.228	303.279	316.952	270.931	255.631	335.887	293.173	273.241	293.431	275.064	317.714	365.102	250.737
ENSMUSG00000008658	Rbfox1	-0.142252	0.492778	0.0833877	0.680267	-0.0588639	0.847565	0.0925242	0.53971	0.0353049	0.998746	0.127829	0.394215	0.351017	0.682138	no	no	no	no	no	465.628	712.106	584.407	651.845	631.562	591.122	515.35	642.754	424.03	603.406	622.895	472.496	728.016	534	584.816	612.325	527.532	502.723	716.835	709.2	700.845	736.399	610.777	589.344	781.586	681.955	704.986	722.883	664.008
ENSMUSG00000008668	Rps18	0.182384	0.609834	-0.0919651	0.792585	0.0904186	0.858918	0.0874821	0.756732	0.053119	0.998746	0.140601	0.601121	-0.522267	0.204314	no	no	no	no	no	38.4816	30.7522	32.8934	35.2621	26.5522	30.0996	39.6423	26.906	36.7426	47.0995	52.4968	21.0609	28.0006	38.1428	30.2155	34.1264	25.411	51.4032	48.8493	30.8781	44.0322	29.5198	36.2254	31.2531	33.2017	46.9003	46.0591	31.1114	35.678
ENSMUSG00000008682	Rpl10	0.367107	0.0942561	-0.519058	0.00700461	-0.15195	0.659581	0.369405	0.036417	-0.505442	0.0161836	-0.136037	0.542956	-0.694048	0.00619016	no	no	no	no	no	137.572	127.814	153.503	146.086	130.864	135.448	213.682	198.307	180.734	202.617	143.357	154.752	72.8016	128.383	150.103	102.379	94.5288	189.164	229.478	188.257	238.508	172.332	120.47	214.307	145.37	147.039	135.357	105.23	142.712
ENSMUSG00000008683	Rps15a	-0.0325479	0.905476	0.0187295	0.937933	-0.0138185	0.968682	-0.307499	0.0877387	0.0734018	0.998746	-0.234098	0.247965	-1.02012	0.000678569	no	no	yes	no	no	146.23	146.073	186.396	130.974	146.985	128.759	159.536	140.509	148.957	151.074	136.29	126.365	147.003	176.759	124.761	134.555	173.811	117.199	149.956	144.43	122.312	85.368	106.991	119.655	104.989	139.433	142.877	101.57	151.632
ENSMUSG00000008690	Ncaph2	0.202152	0.273681	-0.0935295	0.634914	0.108623	0.682687	0.0816983	0.692451	-0.0406774	0.998746	0.0410209	0.869774	0.0535497	0.908253	no	no	no	no	no	101.014	86.4906	89.9087	97.7264	113.795	79.4295	84.1191	105.631	109.235	134.189	116.099	107.136	106.402	105.125	101.368	97.5039	106.726	97.666	115.875	123.512	113.75	102.92	77.5054	100.903	106.784	111.547	95.8781	106.145	86.2219
ENSMUSG00000008730	Hipk1	0.364721	0.000250791	-0.352116	0.000335507	0.0126044	0.960999	0.156141	0.165662	-0.072594	0.987713	0.0835473	0.528738	0.907524	3.29391e-06	no	no	no	no	no	524.312	478.581	536.163	464.452	440.007	550.154	596.569	604.887	614.694	630.067	774.328	655.635	435.41	487.484	510.739	523.596	513.302	545.902	535.07	596.645	680.052	552.1	526.532	612.56	560.839	533.649	550.829	555.43	602.562
ENSMUSG00000008734	Gprc5b	0.592733	0.0592063	-0.723751	0.012444	-0.131019	0.828141	0.0244626	0.948855	0.217653	0.972404	0.242115	0	-0.156071	0.729431	no	no	no	no	no	16.3547	21.1422	8.77158	8.05991	7.58633	13.3776	27.0728	13.9513	23.833	18.6621	18.172	22.8923	8.40019	9.30313	9.74694	11.7005	15.2466	12.3368	17.0405	19.9214	12.2312	12.7653	5.89715	14.2871	20.6389	16.4785	15.0397	18.3008	15.8569
ENSMUSG00000008763	Man1a2	-0.238143	0.0737182	0.0815121	0.609279	-0.156631	0.387571	-0.056251	0.661812	0.106857	0.9127	0.0506056	0.710891	-0.2722	0.355496	no	no	no	no	no	343.449	357.495	359.635	325.419	330.954	385.442	353.88	326.858	291.955	261.269	301.857	240.827	343.008	292.118	303.13	362.715	293.751	288.886	398.747	362.569	324.126	352.642	351.302	320.567	383.165	387.878	338.393	401.703	396.423
ENSMUSG00000008822	Acyp1	-0.0733781	0.875418	-0.286571	0.370172	-0.359949	0.368981	-0.406293	0.135368	0.175093	0.987713	-0.231199	0	-0.271271	0.761358	no	no	no	no	no	19.2408	23.0642	20.8325	12.0899	23.7073	25.9191	15.4702	23.9164	26.8122	15.1074	19.1815	18.3138	18.2004	17.6759	17.5445	10.7254	14.2301	15.421	12.4963	25.8978	7.3387	10.3718	17.6915	10.7153	17.0495	12.6757	25.3795	10.0655	21.8032
ENSMUSG00000008845	Cd163	0.565501	0.0768121	-0.659596	0.0237003	-0.0940949	0.882441	0.0583499	0.883399	0.018829	0.998746	0.0771789	0.848404	0.0561975	#NA	no	no	no	no	no	22.1269	39.4013	39.4721	18.1348	15.1727	44.3133	52.2119	34.8781	65.5409	57.7635	44.4204	33.8806	9.80022	22.3275	24.3673	41.9267	28.4603	35.9822	12.4963	28.886	53.8171	33.5089	37.0678	33.9319	26.9203	16.4785	25.3795	36.6017	61.4455
ENSMUSG00000008855	Hdac5	-0.163575	0.498564	0.27598	0.142898	0.112405	0.72107	0.570165	0.000885584	-0.167122	0.953843	0.403043	0.0578641	0.6635	0.026083	no	no	no	no	no	486.793	594.863	569.056	818.081	590.785	462.363	612.039	649.73	396.224	549.198	389.688	523.775	607.614	585.167	551.677	680.577	652.554	746.374	911.096	729.122	1017.63	1154.46	838.238	1143.86	917.085	687.026	701.226	1164.85	759.149
ENSMUSG00000008859	Rala	0.0271389	0.943741	-0.0226185	0.944092	0.00452041	0.991385	-0.112163	0.628528	0.190212	0.927447	0.0780485	0.76142	-0.492565	0.278701	no	no	no	no	no	67.3429	71.1145	84.4265	63.4718	77.7599	60.1992	68.6489	74.7389	83.4157	55.0975	47.449	102.557	84.0019	70.7038	52.6334	73.128	87.4138	58.5996	71.5699	71.7169	72.1638	55.8482	71.6083	62.5062	77.1715	97.6033	97.758	57.6476	85.2309
ENSMUSG00000008892	Vdac3	-0.0334536	0.90289	-0.11366	0.558691	-0.147114	0.550136	-0.273445	0.12468	0.0266069	0.998746	-0.246839	0.208439	-0.811715	0.0379972	no	no	no	no	no	274.182	197.967	251.087	228.7	238.021	217.386	227.218	222.224	242.303	241.718	261.474	178.56	166.604	217.693	239.775	175.507	192.107	269.353	227.206	237.064	215.268	161.162	176.915	173.231	172.29	237.037	211.496	149.152	264.612
ENSMUSG00000008932	Slc1a7	-0.0270096	0.966213	0.389342	0.35025	0.362332	#NA	0.226813	0	-0.0301832	0	0.19663	0	#NA	#NA	no	no	no	no	no	0.962041	1.92201	1.09645	0	0.948291	5.0166	0	1.99304	0.993044	0.888669	3.02866	2.74707	0	0.930313	8.77224	1.95008	6.09864	2.05613	1.13603	1.99214	3.66935	3.98916	5.89715	2.67884	1.79469	1.26757	2.81994	4.57521	2.97317
ENSMUSG00000008958	Vps72	0.0848089	0.753751	-0.00176573	0.994318	0.0830431	0.80301	0.0134066	0.957899	0.0963173	0.998026	0.109724	0.623591	0.51007	0.273367	no	no	no	no	no	107.749	90.3347	74.5585	93.6965	76.8116	90.2988	85.086	83.7076	78.4504	111.972	101.965	106.22	105.002	88.3797	117.938	81.9033	100.627	75.0486	132.916	88.6501	80.7256	74.9962	109.519	78.5792	96.0157	98.8708	101.518	95.1644	111.989
ENSMUSG00000008976	Gabpa	-0.0723627	0.740027	-0.0207336	0.92473	-0.0930963	0.703479	-0.0609002	0.627969	-0.0526979	0.998746	-0.113598	0.338084	-0.61586	0.0316731	no	no	no	no	no	421.374	473.776	449.544	436.243	406.817	389.622	416.728	349.778	452.828	514.54	310.943	399.241	484.411	428.874	366.485	393.916	378.115	361.878	402.155	453.211	380.389	434.021	443.129	453.616	410.983	410.694	454.951	368.762	435.074
ENSMUSG00000008999	Bmp7	-0.0995391	0.875938	0.163695	0.738717	0.0641556	#NA	0.00605062	0.987848	0.121282	0.998746	0.127333	0	#NA	#NA	no	no	no	no	no	1.92408	8.64906	5.48224	8.05991	14.2244	10.8693	10.6358	9.96519	4.96522	3.55468	12.1146	3.66276	18.2004	5.58188	9.74694	9.75039	5.0822	6.16838	12.4963	11.9528	7.3387	7.97832	8.4245	4.46473	7.17874	11.4082	15.0397	18.3008	3.96423
ENSMUSG00000009013	Dynll1	0.815118	0.00417741	-1.25175	2.71851e-06	-0.436636	0.331931	0.247396	0.434656	-0.291563	0.910027	-0.0441672	0	-0.238776	0.551185	no	no	no	no	no	17.3167	14.4151	18.6396	22.1648	14.2244	15.0498	44.4768	26.906	42.7009	42.6561	16.1529	26.555	5.60012	16.7456	11.6963	4.8752	11.1808	16.449	48.8493	9.96068	28.1317	14.361	17.6915	26.7884	32.3043	24.0839	14.0997	8.23538	14.8658
ENSMUSG00000035283	Adrb1	-0.455206	0.00327187	0.948052	1.57777e-12	0.492846	0.00994752	0.100534	0.560073	0.0396305	0.998746	0.140164	0.40867	0.304492	#NA	no	no	no	no	no	267.447	220.071	202.843	220.64	269.315	260.863	151.801	215.248	174.776	143.076	201.911	150.173	436.81	350.728	326.522	335.414	350.672	266.268	235.158	262.962	259.301	300.783	292.33	269.669	291.636	212.953	267.895	296.474	257.675
ENSMUSG00000009035	Tmem184b	0.107402	0.636796	-0.0644887	0.763897	0.0429135	0.900158	0.14458	0.330394	0.120809	0.94768	0.265389	0.0825531	0.431976	0.192309	no	no	no	no	no	207.801	155.683	142.538	187.393	173.537	183.106	222.384	188.342	142.005	160.849	191.815	230.754	166.604	176.759	195.913	195.008	152.466	196.36	227.206	186.265	193.252	204.245	205.558	205.377	216.26	202.812	215.256	238.826	198.211
ENSMUSG00000009073	Nf2	0.0782114	0.688084	0.0638229	0.713132	0.142034	0.480006	0.12035	0.300405	-0.0384249	0.998746	0.0819249	0.530389	0.273999	0.350273	no	no	no	no	no	519.502	418.999	527.391	573.261	471.301	491.627	416.728	519.186	530.285	619.403	587.56	499.967	474.611	640.986	546.803	517.746	597.666	539.733	579.375	549.83	556.518	577.63	581.291	569.699	490.847	528.579	525.45	593.862	570.848
ENSMUSG00000009076	Zmat5	0.436691	0.120031	-0.158862	0.618577	0.27783	0.485982	0.120105	0.703203	-0.0805028	0.998746	0.0396018	0	-0.474543	0.529424	no	no	no	no	no	23.089	13.4541	14.2538	21.1573	15.1727	24.2469	27.0728	29.8956	24.8261	22.2167	32.3057	22.8923	19.6004	26.9791	30.2155	21.4509	19.3123	21.5893	23.8566	28.886	13.4543	21.5415	16.849	25.8954	17.9469	24.0839	15.9797	23.7911	16.848
ENSMUSG00000009079	Ewsr1	0.0799907	0.580955	0.0427014	0.759603	0.122692	0.420624	0.183171	0.0935801	-0.0457649	0.998746	0.137406	0.265248	0.141175	0.61581	no	no	no	no	no	1169.84	1008.1	990.092	1140.48	1024.15	1099.47	990.092	1079.23	1104.26	1165.05	1297.28	1171.17	984.222	1167.54	1265.15	1133.97	1172.97	1285.08	1225.78	1084.72	1329.53	1304.46	1494.51	1221.55	1296.66	1149.69	1141.14	1312.17	1165.48
ENSMUSG00000009090	Ap1b1	-0.0724451	0.791699	0.1417	0.489039	0.0692549	0.831883	-0.0159106	0.917978	0.048877	0.998746	0.0329664	0.831297	0.287908	0.463641	no	no	no	no	no	443.501	457.439	434.193	467.475	451.387	396.311	493.112	541.11	298.906	330.585	535.064	315.913	443.81	439.108	502.942	448.518	493.989	458.516	480.541	465.164	451.33	460.349	445.656	431.292	533.022	489.284	479.39	506.018	384.53
ENSMUSG00000009112	Bcl2l13	-0.0899194	0.619425	-0.117104	0.439806	-0.207023	0.237539	-0.0458206	0.825367	-0.0468546	0.998746	-0.0926752	0.625214	0.0212568	0.96683	no	no	no	no	no	264.561	317.132	317.97	308.292	346.126	293.471	302.635	256.105	287.983	331.474	248.35	304.009	261.806	224.205	254.395	248.635	294.767	310.475	347.625	311.769	370.604	266.476	276.324	295.565	287.15	321.964	329.933	290.983	353.807
ENSMUSG00000103885	Gm37006	2.00948	2.70339e-17	-1.66659	3.89773e-12	0.342886	0.437608	0.174121	0.553333	-0.00482851	0.999166	0.169293	0.581675	#NA	#NA	yes	no	no	no	no	18.2788	30.7522	32.8934	27.2022	19.9141	44.3133	255.258	162.433	143.991	143.076	61.5828	156.583	35.0008	40.0035	28.2661	60.4524	36.5918	33.9261	53.3934	34.8624	41.5859	39.8916	28.6433	17.8589	37.6884	40.5624	36.6593	37.5167	36.6691
ENSMUSG00000009145	Dqx1	-0.387761	0.189211	0.528383	0.0357018	0.140621	0.756502	0.0460536	0.887833	-0.119934	0.998746	-0.0738806	0.819998	0.217476	0.785422	no	no	no	no	no	25.9751	27.8692	21.929	27.2022	33.1902	19.2303	16.4371	17.9373	10.9235	27.5487	17.1624	22.8923	23.8005	26.9791	35.089	30.2262	25.411	30.8419	23.8566	23.9056	31.801	29.5198	27.8009	31.2531	26.0229	26.6191	25.3795	24.7061	19.8211
ENSMUSG00000009207	Lnp	-0.107112	0.630926	-0.074947	0.716929	-0.182059	0.433278	0.00473309	0.980932	-0.153615	0.834884	-0.148882	0.305825	-0.219913	0.602559	no	no	no	no	no	400.209	539.125	442.965	356.651	421.041	446.477	419.629	394.621	421.05	311.034	351.325	514.618	459.21	361.892	371.358	425.117	339.491	331.036	480.541	426.317	475.792	457.158	415.328	476.833	401.112	408.159	452.131	354.121	453.904
ENSMUSG00000009210	2310007L24Rik	-0.674445	0.00723387	1.12131	3.96381e-07	0.446869	0.178298	0.129436	0.579868	0.0872479	0.998746	0.216684	0.33418	-0.0414607	#NA	no	no	no	no	no	64.4567	64.3875	70.1727	70.5242	82.5013	63.5436	56.0794	56.8016	20.8539	23.9941	50.4777	33.8806	147.003	97.6829	115.014	91.6537	78.2658	62.7119	73.842	55.7798	63.602	115.686	86.7724	81.258	96.913	76.0545	78.9584	101.57	69.3739
ENSMUSG00000009281	Rarres2	0.620417	0.0363895	-0.80739	0.00321876	-0.186972	0.727638	-0.306179	0.309623	-0.0719326	0.998746	-0.378112	0	-0.430381	#NA	no	no	no	no	no	14.4306	14.4151	17.5432	10.0749	13.2761	15.0498	16.4371	24.913	36.7426	19.5507	18.172	25.6393	14.0003	15.8153	6.82285	7.80032	13.2137	14.3929	10.2243	13.945	6.11558	7.18049	4.21225	19.6448	2.69203	13.9433	8.45983	11.8955	10.9016
ENSMUSG00000009291	Pttg1ip	0.14274	0.385276	-0.142797	0.336027	-5.65393e-05	0.999667	-0.147387	0.425547	-0.0452316	0.998746	-0.192618	0.300231	-0.574575	0.0522795	no	no	no	no	no	228.004	179.708	212.711	200.49	197.245	219.058	254.291	221.227	252.233	200.839	204.939	237.164	179.204	242.812	184.217	187.208	208.37	232.342	211.302	211.166	182.244	168.343	175.23	207.163	141.78	237.037	198.336	140.001	224.97
ENSMUSG00000009293	Ube2g2	0.251476	0.345389	-0.115279	0.679694	0.136197	0.722365	0.0107098	0.973278	0.121868	0.998026	0.132578	0.641661	0.350268	0.554494	no	no	no	no	no	36.5576	32.6742	31.797	31.2322	31.2936	36.7884	29.9735	39.8607	33.7635	55.9862	40.3822	42.1218	42.0009	42.7944	35.089	39.0016	29.4767	34.9542	56.8015	37.8506	36.6935	27.9241	24.4311	31.2531	33.2017	55.7733	36.6593	31.1114	40.6333
ENSMUSG00000045730	Adrb2	0.164451	0.768151	-0.200445	0.663298	-0.0359939	#NA	0.134468	0.705425	0.122694	0.998746	0.257163	0	-0.0940215	0.892625	no	no	no	no	no	5.77225	8.64906	6.57869	3.02247	8.53462	5.0166	9.66886	8.96867	5.95826	7.10935	7.06688	5.49414	5.60012	8.37282	3.89877	7.80032	3.04932	7.19644	1.13603	9.96068	7.3387	11.1696	6.7396	9.8224	12.5628	11.4082	7.51985	10.0655	7.92845
ENSMUSG00000009378	Slc16a12	-0.578633	0.0955997	0.500526	0.137783	-0.0781069	0.908939	0.00601298	0.987462	0.0811818	0.998746	0.0871948	0.820246	0.18531	#NA	no	no	no	no	no	10.5825	33.6352	19.7361	26.1947	21.8107	35.9523	11.6026	27.9025	10.9235	7.99802	19.1815	10.9883	35.0008	17.6759	18.5192	27.3011	27.4439	14.3929	29.5368	25.8978	23.2392	35.1046	11.7943	30.3601	14.3575	21.5488	25.3795	38.4318	40.6333
ENSMUSG00000009394	Syn2	0.474038	0.280693	-0.348216	0.414893	0.125822	#NA	0.37078	0.207319	0.070541	0.998746	0.441321	0	0.646327	0.1639	no	no	no	no	no	3.84816	3.84403	3.28934	7.05242	4.74146	3.3444	6.76821	6.97563	5.95826	8.88669	3.02866	10.9883	4.20009	3.72125	4.87347	4.8752	4.06576	8.22451	10.2243	4.98034	8.56181	11.1696	7.58205	5.35767	11.6655	11.4082	3.75992	10.0655	11.8927
ENSMUSG00000009406	Elk1	-0.231539	0.121178	0.374641	0.00289136	0.143103	0.484841	0.0752845	0.702908	-0.0567658	0.998746	0.0185186	0.940138	0.560126	0.205812	no	no	no	no	no	182.788	154.722	182.01	174.296	234.228	191.467	152.768	132.537	153.922	176.845	161.529	170.318	197.404	185.132	226.129	213.534	198.206	220.006	221.526	204.194	181.021	180.31	225.777	224.129	154.343	178.728	187.056	231.506	201.184
ENSMUSG00000009418	Nav1	0.0478835	0.90439	-0.415028	0.0688232	-0.367144	0.236248	0.0728323	0.778126	0.202926	0.910027	0.275758	0.204458	0.890903	2.17757e-07	no	no	no	no	no	160.661	251.784	190.782	191.423	211.469	330.259	310.371	253.116	257.198	197.285	149.414	220.681	151.203	173.038	182.268	239.86	138.236	123.368	240.838	232.084	286.209	274.454	184.497	264.312	322.146	253.515	281.994	378.827	242.809
ENSMUSG00000009470	Tnpo1	-0.208009	0.193335	0.00573762	0.977175	-0.202271	0.30365	-0.0325814	0.846368	-0.0723359	0.994063	-0.104917	0.45932	-0.310666	0.172034	no	no	no	no	no	757.126	870.672	721.463	638.748	767.168	633.764	712.595	659.695	646.471	546.532	550.207	664.792	764.417	567.491	605.285	751.755	552.943	558.239	670.258	769.961	830.496	757.143	679.015	767.04	709.798	758.01	773.605	627.719	731.4
ENSMUSG00000009487	Otog	-0.10376	0.865365	0.554526	0.129759	0.450766	#NA	-0.00926754	0.982408	-0.0271535	0.998746	-0.036421	0	#NA	#NA	no	no	no	no	no	10.5825	3.84403	4.38579	6.04493	7.58633	5.8527	2.90066	1.99304	4.96522	7.99802	9.08598	7.32553	14.0003	9.30313	10.7216	8.77535	8.13151	9.25257	1.13603	1.99214	7.3387	5.58482	10.1094	12.5012	8.07609	1.26757	6.57987	7.32034	6.93739
ENSMUSG00000009535	Rnmt	-0.140692	0.518966	0.000406823	0.998388	-0.140286	0.58737	0.0558141	0.769496	-0.0650082	0.998746	-0.00919409	0.968929	-0.227003	0.66842	no	no	no	no	no	204.915	217.188	142.538	151.123	166.899	190.631	125.695	144.495	161.866	185.732	172.634	179.475	179.204	137.686	178.369	170.632	136.203	170.659	174.949	186.265	194.475	184.299	230.831	197.341	200.107	172.39	195.516	170.198	181.363
ENSMUSG00000009549	Srp14	-0.0210857	0.961298	-0.297752	0.294336	-0.318838	0.38718	-0.242925	0.369237	-0.0343913	0.998746	-0.277317	0.318259	-0.20788	0.737269	no	no	no	no	no	40.4057	47.0893	35.0863	36.2696	26.5522	28.4274	32.8741	23.9164	48.6591	48.8768	34.3248	21.0609	26.6006	28.8397	23.3926	26.3261	27.4439	32.898	40.8971	35.8584	29.3548	15.1588	33.698	25.0025	18.8442	40.5624	34.7793	25.6212	31.7138
ENSMUSG00000009555	Cdk9	0.278071	0.198701	0.120519	0.602967	0.39859	0.0979883	0.150479	0.524739	0.0152481	0.998746	0.165727	0.492786	0.710554	0.0160737	no	no	no	no	no	69.2669	58.6214	57.0153	74.5542	74.915	49.3299	63.8145	80.718	67.527	79.0916	104.994	75.0866	103.602	95.8222	84.7983	74.103	89.4467	68.8803	57.9375	66.7366	67.2714	111.696	83.4026	61.6132	83.4529	63.3787	76.1385	86.0139	63.4276
ENSMUSG00000009563	Tor2a	0.0993575	0.756853	-0.0148459	0.961299	0.0845115	0.831883	-0.028203	0.921947	-0.0681187	0.998746	-0.0963216	0.718219	0.0461278	0.959453	no	no	no	no	no	45.2159	37.4793	36.1828	37.2771	45.518	40.1328	36.7417	43.8468	43.6939	39.9901	45.4299	51.2787	29.4007	51.1672	40.9371	40.9517	56.9206	35.9822	38.625	43.827	41.5859	47.0721	32.0131	43.7543	47.5592	32.9569	44.1791	36.6017	31.7138
ENSMUSG00000009566	Fpgs	-0.309575	0.21581	0.899798	6.64804e-07	0.590223	0.0174905	0.252848	0.254031	0.0568558	0.998746	0.309704	0.183482	0.528937	0.349356	no	no	no	no	no	37.5196	49.0114	58.1117	52.3894	51.2077	38.4606	35.7748	42.8503	32.7704	36.4354	52.4968	25.6393	89.602	66.0522	75.0514	72.1529	85.3809	57.5716	64.7537	49.8034	46.4784	71.007	70.7658	62.5062	66.4034	72.2518	51.699	84.1839	42.6154
ENSMUSG00000009569	Mkl2	-0.0155907	0.949517	-0.0763816	0.664353	-0.0919723	0.693981	0.184354	0.252468	-0.103884	0.979796	0.0804696	0.682131	0.150707	0.720041	no	no	no	no	no	851.406	827.427	665.544	755.617	724.495	858.674	805.416	658.699	652.43	785.584	948.981	782	656.615	626.101	683.26	872.66	739.968	806.002	815.67	814.784	995.616	957.398	847.505	1184.05	925.161	792.234	805.564	923.277	677.883
ENSMUSG00000009575	Cbx5	0.234938	0.108699	-0.227588	0.098552	0.0073502	0.981997	-0.009382	0.951911	-0.119152	0.894828	-0.128534	0.303835	-0.0258228	0.956675	no	no	no	no	no	465.628	501.646	499.98	515.834	540.526	525.071	658.45	701.549	586.889	593.631	471.462	595.199	595.013	514.463	518.537	551.872	517.368	371.131	578.239	576.723	558.964	502.634	474.3	476.833	448.672	494.354	504.77	420.919	554.001
ENSMUSG00000009585	Apobec3	0.0111224	0.980983	-0.037336	0.927622	-0.0262136	0.966298	0.120085	0.702647	0.279501	0.864063	0.399586	0.147426	0.187138	0.501113	no	no	no	no	no	25.9751	33.6352	25.2183	35.2621	25.6039	44.3133	20.3046	30.8921	27.8052	34.6581	40.3822	38.459	9.80022	33.4913	32.1649	42.9017	31.5096	33.9261	19.3125	33.8663	37.9166	42.2851	46.3348	41.9684	44.8672	45.6327	29.1394	81.4387	41.6244
ENSMUSG00000009614	Sardh	-0.449853	0.242782	1.04735	0.000285681	0.597494	0.144034	0.198082	0.536196	-0.116518	0.998746	0.081564	0	0.113149	0.894819	no	no	no	no	no	21.1649	8.64906	8.77158	17.1273	14.2244	14.2137	11.6026	17.9373	4.96522	4.44335	13.1242	3.66276	30.8007	17.6759	25.342	22.4259	23.3781	22.6174	23.8566	9.96068	8.56181	24.7328	19.3764	22.3236	20.6389	13.9433	7.51985	25.6212	14.8658
ENSMUSG00000009621	Vav2	-0.206915	0.287987	0.418423	0.00560895	0.211508	0.359242	0.237327	0.205987	-0.00649432	0.998746	0.230832	0.254552	0.294357	0.706595	no	no	no	no	no	192.408	224.876	224.772	238.775	236.125	204.008	176.94	231.192	149.95	215.058	196.863	165.74	261.806	261.418	263.167	324.688	246.995	180.939	268.103	202.202	250.739	369.396	303.282	262.526	313.173	209.15	230.295	352.291	239.836
ENSMUSG00000009630	Ppp2cb	0.198628	0.411131	-0.273243	0.178176	-0.0746152	0.844033	-0.238083	0.272357	0.144003	0.979339	-0.0940799	0.725702	0.0632302	0.892617	no	no	no	no	no	78.8874	65.3485	70.1727	80.5991	70.1736	55.1826	78.3178	57.7981	89.3739	105.752	75.7165	77.8337	72.8016	67.9128	61.4057	58.5024	52.8548	84.3012	61.3456	63.7484	66.0483	43.0829	58.1291	69.6497	57.43	106.476	61.0988	52.1574	64.4187
ENSMUSG00000009633	G0s2	0.78012	0.000126712	-0.504697	0.0174938	0.275424	0.416028	-0.0810089	0.785314	-0.0143882	0.998746	-0.0953971	0.752523	0.00871586	#NA	no	no	no	no	no	52.9123	26.9082	41.665	45.337	37.9317	38.4606	89.9204	67.7633	78.4504	88.8669	47.449	67.7611	47.6011	58.6097	56.5322	31.2013	56.9206	49.3471	55.6655	38.8467	34.2472	32.7111	37.0678	39.2896	40.3804	22.8163	46.9991	38.4318	50.5439
ENSMUSG00000009640	Dmap1	0.00378808	0.992677	0.342336	0.0663451	0.346124	0.155232	-0.0187202	0.946596	0.157836	0.972708	0.139116	0.563216	-0.250625	0.670548	no	no	no	no	no	51.9502	46.1283	43.8579	54.4044	49.3111	48.4938	43.5099	40.8573	48.6591	64.8729	56.535	40.2904	58.8013	73.4947	60.431	57.5273	63.0192	65.7961	56.8015	53.7877	40.3628	63.0287	47.1772	40.1825	64.6087	53.2381	56.3989	65.883	37.6601
ENSMUSG00000009647	Mcu	-0.287322	0.0533042	0.0332736	0.876003	-0.254048	0.180342	-0.0803325	0.67148	-0.137563	0.94768	-0.217895	0.204308	0.0481526	0.935193	no	no	no	no	no	116.407	151.839	138.152	170.266	128.968	147.99	136.331	121.575	116.186	103.974	104.994	111.714	120.403	104.195	118.913	114.08	128.071	126.452	126.099	165.347	133.32	116.483	135.635	161.623	126.525	124.222	108.098	132.681	140.73
ENSMUSG00000009681	Bcr	0.177887	0.435856	-0.104353	0.644818	0.073534	0.830863	0.439991	0.0107621	-0.188075	0.909611	0.251916	0.221779	0.868554	0.00150725	no	no	no	no	no	65.4188	71.1145	57.0153	53.3969	56.8975	65.2158	51.245	65.7702	78.4504	78.2029	63.6019	83.3279	60.2013	66.9825	75.0514	64.3526	65.0521	57.5716	101.107	78.6894	107.634	94.1442	80.0328	86.6157	94.221	63.3787	69.5586	102.485	62.4366
ENSMUSG00000009687	Fxyd5	0.693656	0.00864013	-0.811658	0.00130664	-0.118003	0.830438	0.0242684	0.947476	-0.11998	0.998746	-0.0957116	0	0.361172	0.373476	no	no	no	no	no	17.3167	16.3371	18.6396	13.0974	14.2244	24.2469	36.7417	43.8468	30.7843	19.5507	27.258	24.7237	16.8004	16.7456	12.671	17.5507	11.1808	19.5332	17.0405	15.9371	28.1317	12.7653	12.6368	26.7884	18.8442	20.2812	20.6796	10.9805	13.8748
ENSMUSG00000009731	Kcnd1	-0.206393	0.686041	0.21624	0.623378	0.00984679	#NA	0.0531213	0.895607	-0.0119667	0.998746	0.0411546	0	0.470662	#NA	no	no	no	no	no	7.69633	8.64906	8.77158	14.1048	4.74146	10.0332	6.76821	8.96867	7.94435	4.44335	4.03822	11.904	5.60012	11.1638	12.671	4.8752	9.14795	10.2806	6.81618	8.96461	11.008	8.77615	12.6368	11.6083	9.87077	13.9433	11.2798	13.7256	0.991056
ENSMUSG00000009733	Tfcp2	-0.224749	0.252346	0.420003	0.00673663	0.195254	0.413935	0.162843	0.399008	-0.106795	0.991506	0.0560479	0.821647	0.136612	0.829911	no	no	no	no	no	105.825	86.4906	112.934	111.831	97.674	93.6432	90.8873	80.718	97.3183	68.4275	107.013	72.3396	134.403	129.314	126.71	96.5289	106.726	107.947	103.379	107.575	103.965	153.184	115.416	131.263	108.579	100.138	82.7183	140.001	115.954
ENSMUSG00000009739	Pou6f1	-0.0304024	0.933255	0.314787	0.124861	0.284384	0.307818	0.311925	0.120998	0.00602846	0.998746	0.317953	0.153523	0.896209	0.011119	no	no	no	no	no	54.8363	76.8806	50.4366	65.4868	77.7599	61.0353	61.8807	78.725	46.673	64.8729	68.6497	57.6885	88.202	83.7282	80.8996	100.429	71.1507	54.4874	87.4743	70.7208	108.857	102.122	90.1422	62.5062	84.3502	82.3924	95.8781	104.315	59.4634
[truncated: 16,068 more rows]
[truncated: 1 more columns]
